# Supplementary material for: Divergent Genomic and Epigenomic Landscapes of Lung Cancer Subtypes Underscore the Selection of Different Oncogenic Pathways during Tumor Development
Source: PLoS One. 2012 May 21;7(5):e37775. doi: 10.1371/journal.pone.0037775 (PMC3357406; doi:10.1371/journal.pone.0037775)
Supplement: Table S2 — List of copy number alterations specific to each subtype. (XLSX) [file pone.0037775.s003.xlsx]

## Sheet: AC Regions
Copy number alterations more common to the AC subtype
Main Alteration	Chromosome	BPStart	BPEnd
AC Gain	1	16646685	17141712
AC Gain	1	29421300	29617575
AC Gain	1	143219071	146322352
AC Gain	1	238948976	239099099
AC Loss	2	59733640	59886525
AC Gain	2	234563555	234682197
AC Gain	3	52764662	52910461
AC Loss	3	72154636	72306829
AC Loss	3	106392478	106506035
AC Loss	3	114142781	114624606
AC Loss	3	114814923	115117759
AC Loss	3	120210462	120384401
AC Loss	3	123998609	126734092
AC Loss	3	129817388	130999376
AC Loss	3	131723553	136724165
AC Loss	3	136891829	137086328
AC Loss	3	140305258	140520481
AC Loss	3	140969298	141665984
AC Loss	3	141687413	142042468
AC Loss	3	142657253	142860458
AC Loss	3	187394849	188517181
AC Loss	3	188542784	189237252
AC Loss	3	189438384	189622226
AC Loss	3	189898830	190076997
AC Loss	3	190306876	190600506
AC Loss	3	194809780	195170190
AC Loss	3	195247369	197697619
AC Loss	3	198819675	199276959
AC Gain	4	23839856	24001658
AC Gain	4	76998728	77092511
AC Gain	4	115616365	115691684
AC Gain	5	49913068	50093939
AC Gain	5	82785097	82893498
AC Gain	5	150104446	150187832
AC Loss	6	62398040	62529017
AC Loss	6	65092091	65280065
AC Gain	6	71030593	71207290
AC Loss	6	73683116	74272801
AC Loss	6	90002428	90196772
AC Loss	6	107068105	111130824
AC Loss	6	144614071	144800716
AC Loss	6	149600762	152461187
AC Loss	6	153821620	155722809
AC Loss	8	35919704	36497738
AC Loss	8	36652993	39094631
AC Loss	8	39836598	39985605
AC Loss	8	40056045	40344796
AC Loss	8	55019817	55191935
AC Loss	9	8510469	8673223
AC Loss	9	113878433	114045736
AC Loss	12	323551	8160827
AC Loss	12	8623654	16205465
AC Loss	12	30685297	30888508
AC Loss	12	121598485	122752427
AC Loss	13	102165710	102337565
AC Gain	14	32674498	33407161
AC Loss	15	40783807	43741221
AC Loss	15	61579923	62119126
AC Loss	15	62141088	64668439
AC Loss	15	74704786	74984973
AC Loss	15	80749536	80912364
AC Loss	15	88461614	89260209
AC Gain	16	7596894	7869022
AC Gain	16	29546566	29726856
AC Loss	18	16985597	17651076
AC Loss	18	18011375	19695229
AC Loss	19	1217235	8848893
AC Loss	19	9877472	23807540
AC Loss	19	46448106	46603644
AC Loss	19	49873525	56488628
AC Loss	19	60124998	61269582
AC Loss	19	63465828	63654245
AC Loss	20	2658810	2856861
AC Gain	21	13607276	13789105
AC Loss	22	16596656	18286591
AC Loss	22	18396886	19036350
AC Loss	22	19068730	21842211
AC Loss	22	23875360	25463594
AC Loss	22	25504646	26747513
AC Loss	22	27557906	27708404
AC Loss	22	27836603	28857805
AC Loss	22	30540581	30768051
AC Loss	22	31068649	38753636
AC Loss	22	40022201	40279978
AC Loss	22	40289466	40738336
AC Loss	22	40739833	41802041
AC Loss	22	44015894	44262940
AC Loss	22	45300808	45472803
AC Loss	22	48030670	49534385

## Sheet: SqCC Regions
Copy number alterations more common in the SqCC subtype
Main Alteration	Chromosome	BPStart	BPEnd
SqCC Loss	1	12724432	15698667
SqCC Loss	1	16646685	17912534
SqCC Loss	1	145425752	146322352
SqCC Loss	1	238948976	239099099
SqCC Gain	2	9078624	9226809
SqCC Gain	2	23828557	26759879
SqCC Gain	2	28352479	28623924
SqCC Gain	2	30764067	58789506
SqCC Gain	2	59733640	59886525
SqCC Gain	2	60013354	73308658
SqCC Gain	2	85253802	85441988
SqCC Loss	2	204414593	206551013
SqCC Loss	2	207884992	208085679
SqCC Loss	2	215179714	231220067
SqCC Loss	2	233347404	234682197
SqCC Loss	2	234995819	236313795
SqCC Loss	3	46140	191004
SqCC Loss	3	52764662	52910461
SqCC Gain	3	58670054	58812691
SqCC Loss	3	59398766	66529912
SqCC Loss	3	67949317	68609084
SqCC Loss	3	70539394	72195108
SqCC Gain	3	72154636	72306829
SqCC Loss	3	72221466	78337541
SqCC Gain	3	95175507	114210819
SqCC Gain	3	106392478	106506035
SqCC Gain	3	114142781	114624606
SqCC Gain	3	114555659	114870950
SqCC Gain	3	114814923	115117759
SqCC Gain	3	115123505	120279611
SqCC Gain	3	120210462	120384401
SqCC Gain	3	120333489	124055719
SqCC Gain	3	123998609	126734092
SqCC Gain	3	126649931	129741914
SqCC Gain	3	129817388	130999376
SqCC Gain	3	130888268	131723522
SqCC Gain	3	131723553	136724165
SqCC Gain	3	136752315	136937075
SqCC Gain	3	136891829	137086328
SqCC Gain	3	137052018	140420739
SqCC Gain	3	140305258	140520481
SqCC Gain	3	140414156	141053191
SqCC Gain	3	140969298	141665984
SqCC Gain	3	141579255	141629266
SqCC Gain	3	141687413	142042468
SqCC Gain	3	141977379	142716241
SqCC Gain	3	142657253	142860458
SqCC Gain	3	142722682	187398343
SqCC Gain	3	187394849	188517181
SqCC Gain	3	188390804	188562337
SqCC Gain	3	188542784	189237252
SqCC Gain	3	189166840	189469832
SqCC Gain	3	189438384	189622226
SqCC Gain	3	189534016	189971532
SqCC Gain	3	189898830	190076997
SqCC Gain	3	190057935	190371356
SqCC Gain	3	190306876	190600506
SqCC Gain	3	190572724	194928758
SqCC Gain	3	194809780	195170190
SqCC Gain	3	195127730	195287931
SqCC Gain	3	195247369	197697619
SqCC Gain	3	197593657	198765727
SqCC Gain	3	198819675	199131632
SqCC Gain	3	199093081	199240277
SqCC Gain	3	199094088	199276959
SqCC Loss	4	26152	563847
SqCC Loss	4	4029804	6750856
SqCC Loss	4	8504444	37769154
SqCC Loss	4	40491304	47719393
SqCC Loss	4	76998728	77092511
SqCC Loss	4	85378144	85692474
SqCC Loss	4	87196674	87397572
SqCC Loss	4	91900371	94386063
SqCC Loss	4	96656839	161488747
SqCC Loss	4	162779390	191013899
SqCC Loss	5	49565755	49913062
SqCC Loss	5	49913068	64474222
SqCC Loss	5	65479269	68338269
SqCC Loss	5	70983047	74278191
SqCC Loss	5	82785097	82893498
SqCC Loss	5	82998090	84111334
SqCC Loss	5	87537837	89342361
SqCC Loss	5	106295281	107503463
SqCC Loss	5	115609699	116136004
SqCC Loss	5	122126199	122780319
SqCC Gain	5	126285990	126480680
SqCC Loss	5	128081739	128475263
SqCC Loss	5	134388184	137208902
SqCC Loss	5	140488471	150187832
SqCC Loss	5	150265542	162134231
SqCC Loss	5	164139067	180715161
SqCC Gain	7	72665923	73781634
SqCC Gain	7	76434709	77313414
SqCC Gain	7	91165376	91319876
SqCC Gain	7	96778935	96939405
SqCC Loss	8	7035076	7212423
SqCC Gain	8	35919704	36497738
SqCC Gain	8	36402463	36699101
SqCC Gain	8	36652993	38507244
SqCC Gain	8	38425876	38555735
SqCC Gain	8	38488999	39094631
SqCC Gain	8	39051924	39797061
SqCC Gain	8	39836598	39985605
SqCC Gain	8	39973682	40163169
SqCC Gain	8	40056045	40344796
SqCC Gain	8	40313395	43912178
SqCC Gain	8	47010496	47159940
SqCC Gain	8	48379790	48536031
SqCC Gain	9	8510469	8673223
SqCC Gain	9	35985129	37353818
SqCC Gain	9	45977414	46275010
SqCC Gain	9	67308817	70343347
SqCC Gain	9	95562861	98300736
SqCC Gain	9	99980869	100149313
SqCC Gain	9	101422188	101787114
SqCC Gain	9	113230428	113848887
SqCC Gain	9	113878433	114045736
SqCC Gain	9	113999189	114554189
SqCC Loss	10	45544340	47166564
SqCC Loss	10	49636477	50237413
SqCC Loss	10	88945287	89105572
SqCC Loss	11	6811797	7129595
SqCC Loss	11	10200314	14192220
SqCC Gain	11	55631471	55798134
SqCC Gain	11	101092905	101257383
SqCC Gain	12	36819	345401
SqCC Gain	12	323551	8160827
SqCC Gain	12	8515255	8622570
SqCC Gain	12	8623654	16205465
SqCC Gain	12	16131300	22032094
SqCC Gain	12	31367635	32687563
SqCC Gain	12	41966519	42116850
SqCC Gain	12	54124295	54295219
SqCC Gain	12	121598485	122752427
SqCC Gain	13	102165710	102337565
SqCC Gain	13	107062653	107270909
SqCC Gain	15	20217252	21418135
SqCC Gain	15	27748493	27912107
SqCC Gain	15	42683685	42843151
SqCC Gain	15	54721062	55003360
SqCC Gain	15	61956493	62119126
SqCC Gain	15	74704786	74855274
SqCC Gain	15	79676203	80412510
SqCC Gain	15	80749536	80912364
SqCC Gain	15	80920701	82889233
SqCC Gain	15	88461614	89260209
SqCC Gain	15	99701465	99956989
SqCC Loss	16	4961896	7586817
SqCC Loss	16	7596894	7869022
SqCC Loss	16	29546566	29726856
SqCC Loss	16	48471525	48638074
SqCC Loss	17	46815760	46968415
SqCC Loss	17	50133592	53048274
SqCC Gain	18	7216585	7391076
SqCC Gain	18	16985597	17651076
SqCC Gain	18	17908992	18073471
SqCC Gain	18	22461317	22624097
SqCC Gain	19	1217235	8825694
SqCC Gain	19	9877472	19781144
SqCC Gain	19	41821707	45363621
SqCC Gain	19	46379823	46505048
SqCC Gain	19	46448106	46603644
SqCC Gain	19	49873525	52898290
SqCC Gain	19	52747366	52897482
SqCC Gain	19	52838341	54824785
SqCC Gain	19	54756443	54928888
SqCC Gain	19	54767614	56488628
SqCC Gain	19	60124998	61269582
SqCC Gain	19	63465828	63654245
SqCC Gain	20	1916254	2718056
SqCC Gain	20	2658810	2856861
SqCC Gain	20	2852497	5049159
SqCC Loss	21	13607276	13789105
SqCC Loss	21	39870739	40277968
SqCC Loss	21	46630151	46823167
SqCC Gain	22	15810291	16750785
SqCC Gain	22	16596656	18286591
SqCC Gain	22	18259185	18435258
SqCC Gain	22	18396886	19036350
SqCC Gain	22	19054378	19179048
SqCC Gain	22	19068730	21842211
SqCC Gain	22	22778022	23907153
SqCC Gain	22	23875360	25463594
SqCC Gain	22	25395919	25559080
SqCC Gain	22	25504646	26747513
SqCC Gain	22	26698847	27623744
SqCC Gain	22	27557906	27708404
SqCC Gain	22	27670003	27820465
SqCC Gain	22	27836603	28857805
SqCC Gain	22	28723339	30569712
SqCC Gain	22	30540581	30768051
SqCC Gain	22	30820449	31007521
SqCC Gain	22	31068649	38753636
SqCC Gain	22	38701347	39932970
SqCC Gain	22	40022201	40279978
SqCC Gain	22	40179346	40341594
SqCC Gain	22	40289466	40738336
SqCC Gain	22	40613971	40783178
SqCC Gain	22	40739833	41802041
SqCC Gain	22	41907119	43755175
SqCC Gain	22	44015894	44262940
SqCC Gain	22	44168135	45374580
SqCC Gain	22	45300808	45472803
SqCC Gain	22	48030670	49534385
