# Supplementary material for: Divergent Genomic and Epigenomic Landscapes of Lung Cancer Subtypes Underscore the Selection of Different Oncogenic Pathways during Tumor Development
Source: PLoS One. 2012 May 21;7(5):e37775. doi: 10.1371/journal.pone.0037775 (PMC3357406; doi:10.1371/journal.pone.0037775)
Supplement: Table S5 — IPA network analysis of subtype specific copy number alteration target genes. (XLSX) [file pone.0037775.s006.xlsx]

## Sheet: SqCC_Networks
ID	Molecules in Network	Score	Focus Molecules	Top Functions
1	ACTL6A,ASF1B,BAG4,Basc,BLM,BRD4,CD3,CHAF1A,CUL3,DCUN1D1,ECSIT,Histone h4,Importin alpha,Importin beta,KPNA1,KPNA4,LGALS7,LTBR,MIB1,MSH6,NFkB (complex),NUP62,PCYT1A,PNKD (includes EG:25953),RECQL,RELB,RFC2,RFC4,RNF7,SAE1,SETD8,SH3RF1,SIAH2,SLC25A4,TNFRSF13C	44	29	DNA Replication, Recombination, and Repair, Cell Cycle, Lymphoid Tissue Structure and Development
2	alcohol group acceptor phosphotransferase,Alpha tubulin,ATF5,CAMK2N2,CaMKII,CLINT1,COPS7A,CSDA,CSTA,DNAJB11,FBXO45,FOXL2,HDL,HNRNPM,Hsp70,Hsp90,IL11,IL6ST,MAPK1,MAPK9,MAPK12,OTX1,Pak,PAK2,POMC,PPM1F,PPP5C,Sapk,SORBS2,STAR,STAT,TNPO1,TNPO2,TOM1L1,Ubiquitin	34	25	Nervous System Development and Function, Organismal Development, Endocrine System Development and Function
3	ACTR2,ARHGAP26,Arp2/3,CLDND1,CYFIP2 (includes EG:26999),DOT1L,EFNA5,EHBP1,EHD3,FCHO2,FXR1,H1FX,Histone H1,Histone h3,histone-lysine N-methyltransferase,KLHL24,LARP1B (includes EG:55132),LRRC58,MIR124,Nfat (family),NMD3,P38 MAPK,Pka,PLEKHA2,PPM1L,PTMS,Rac,RANBP1,Ras homolog,SETD7,SH3BP1,SMC4,UHRF1,WHSC1L1,XPO1	29	25	Cell Morphology, Cell-To-Cell Signaling and Interaction, Cellular Development
4	A4GALT,Ap1,APOBEC3B,APOL1,ATP1B3,BCL2L13,CASP6,CCND2,EMB,FLT3LG,FOSL2,IFN Beta,IgG,IL1,IL12 (complex),Interferon alpha,Jnk,KLHL2,KLK8,LDL,MN1,MXD1,PDGF BB,peptidase,PI3K,PRAME (includes EG:23532),PRNP,SENP5 (includes EG:205564),SIN3B,SLCO1A2,SREBF2,STAT5a/b,TEAD4,Tgf beta,TRA2B	29	22	Infection Mechanism, Infectious Disease, Hematological System Development and Function
5	Adaptor protein 2,Akt,AP2M1,AP2S1,BCR,BID,BNC1,Calmodulin,Caspase,CDC45L,CDKN2D,CENPO,Ck2,Clathrin,CLTA,Cytochrome c,DLG1,E2f,FAM162A,FOXM1,GAS2L1,LRBA,MAGI1,MCM2,MCM5,NR3C2,OPA1,PRKCE,Rb,RBP1,SCGB3A1,SPTBN1,TACC1,TCF3,TFRC	28	25	Cellular Assembly and Organization, Lipid Metabolism, Small Molecule Biochemistry
6	ACPL2,Actin,Dynamin,ECT2,ENC1,ERK,Estrogen Receptor,FSH,G alphai,hCG,Insulin,Lh,Mapk,MIR1,NCK1,NLGN1,NRXN1,PLC,PRDM2,RAB33B,Ras,RPL35A,RUVBL2,S1PR5,SH3D19,SH3GL1,SH3GL3,SNRPB,SNRPD2,STRAP,STRN,STXBP4,TPM4,TRIM2,Vegf	26	21	Cell Morphology, Cellular Assembly and Organization, Cancer
7	ADD2,AKT1S1,ARFIP1,ATYPICAL PROTEIN KINASE C,Calpain,CRKL,Cyclin D,DVL3,EIF4EBP1,EIF4G1,ERK1/2,FHIT,Focal adhesion kinase,GAP43,GNRH,LPP,MAML3,Mek,NCBP2,NOTCH3,p70 S6k,Pdgf,PDGFC,PHB2,Pkc(s),Pld,PLD1,PP2A,PRKCI,Rap1,RAP2B,RAPGEF2,Sos,SOS1,TCR	25	20	Cell Signaling, Cardiovascular Disease, Cellular Compromise
8	ACAD9,AHCY,AHNAK,AKT1S1,ATP,BCL2L1,C3ORF58,CASP8AP2,CLCN2,Cofilin,CYFIP2 (includes EG:26999),DDX1,DHX29,GALNT10,GOLIM4,KCNJ11,NMNAT3 (includes EG:349565),OPA1,PANK2,PCTK2,PDXP (includes EG:57026),PHLDB2,RNF185,RPL19,RSRC1,SH3BP4,SLC25A4,SLC25A12,SLC2A4,SMCR7L,STRAP,TPI1,UBE2I,YWHAG,YWHAZ	24	19	Energy Production, Molecular Transport, Nucleic Acid Metabolism
9	ABCF3,ACIN1,ACP6,ARMC8,BRD4,CDC42EP3,CLDN1,CLDN3,DLST,ETFDH,EXOSC2,EXOSC5,GJB1,HIRIP3,HNF4A,INADL,LIMS1,LSM3,LSM4,LSM5,MFSD1,MICAL3 (includes EG:57553),MICALCL,MIPEP,NDFIP1,PELO,RAB10,RAB1B (includes EG:81876),RDH11,RSU1,SART3,SEC24D,TM7SF2,TOE1,UMPS	18	16	Cell-To-Cell Signaling and Interaction, Cellular Assembly and Organization, Infection Mechanism
10	C4ORF31,CCND1,CDC2,DENR (includes EG:8562),DNAJ,DNAJB,DNAJB11,DNAJB2 (includes EG:3300),DNAJC,DNAJC13,DNAJC14,DNAJC19,DNAJC21,EIF4E3,FAU,FGF1,GLI1,Gli-Kif7-Stk36-Sufu,Gli-SuFu-Fu,Hsp22/Hsp40/Hsp90,KCNJ14,LYAR,METAP2,MIR182 (includes EG:406958),MYCN,NFE2L2,NQO2,PPAN,RPL28,RPS15,RPS17 (includes EG:6218),RPS27A (includes EG:6233),SOX2,STK36,TM6SF1	18	16	Cell Cycle, RNA Post-Transcriptional Modification, Cellular Growth and Proliferation
11	C14ORF1,C20ORF27,C22ORF28,C2ORF44,C3ORF26,CHEK2,FETUB,GINS2,GINS4,GSTK1,HNF1A,HNF4A,HNRNPC,KDELC1,KIAA0141,LSG1,MRPL51,MRPS12,ONECUT1,OSBPL11,PARD3B,PHKB,PPARG,PYGL,QTRTD1,RUVBL2,SMAD3,SMAD4,TGFB1,TLN1,TNFRSF11B	18	15	Dermatological Diseases and Conditions, Cellular Assembly and Organization, Cell-To-Cell Signaling and Interaction
12	A2M,ASF1B,BAZ2A,BBX,CD3EAP,CDKN2A,CHRD,COBRA1,CRYBB3,FAM86A,GBP7,GMPS,GRB2,GRIN1,GRWD1,Histone h4,IKBKE,IL4,IPO7,KLK13,MELK,MIR24-1 (includes EG:407012),MYO1B,NEK8,NPAT,PFKL,POLD2,POLR1D,PSME4,RPL18,SAE1,SNX3,SYNGR1,TBL1XR1,TFG	17	15	Cellular Development, Cellular Growth and Proliferation, Cell-mediated Immune Response
13	ALG3,ARPC5,ATXN7,CPEB4,CREB1,CSDA,ELL,ELMOD2,EMP1,GPR19,IGF2BP2,KIAA1524,LMNB2,MIR21 (includes EG:406991),MYC,MYNN,NFYB,NR3C1,PHF17,PHF5A,PRPF6,PSMD2,PTEN,RPL41,SERINC3,SHOX2,TADA2A,TAF12 (includes EG:6883),TAF1C,THAP1,Top2,TP53I3,UBE3C,UBLCP1,ZAK	16	15	Cell Morphology, Gene Expression, Hair and Skin Development and Function
14	1-oleoyl-lysophosphatidic acid,ACAP2,ADAP1,AKT1,ARF5,ARF6,BRF2,COPG,cyclic AMP,EEFSEC,ELF2,GABBR2,GTP,HEATR2,HSD17B11,LPAR5,MCHR1,MYCBP2,NUP93,OTUD4,P2RY1,PIK3R4,PLXNA1,PPAP2A,Rab5,RAB4A,RGS10,RUFY1,S1PR2,S1PR5,SGPP2,SH3RF1,sphingosine-1-phosphate,SRPRB,TIE1	16	15	Cell Signaling, Molecular Transport, Nucleic Acid Metabolism
15	APP,C3ORF59,CTNNB1,DVL1L1,EN1,EPHB3,EPHB4,FGF12,FOXP1,FZD7,GNB2L1,GPX2,INSR,JUN,MAFF,MIR98 (includes EG:407054),MIRLET7F2,PARP8,RNF13,RYK,SENP2,SLC7A11,SLC9A9 (includes EG:285195),SNX25,TCF20,TIMM23,TOMM7,TOMM20,TOMM22,TOMM34,TOMM40,TOMM70A,TP63,TP53AIP1,ZNF367	16	16	Cell Morphology, Cellular Assembly and Organization, Nervous System Development and Function
16	BTG1,CARM1,CNOT8,CNOT6L,CPEB4,Creb,ELL,ERGIC1,Erm,EZR,FBXO11,FEZ1,GTSE1,HS3ST1,KIAA1467,KNTC1,MIER3,MIR129-2 (includes EG:406918),MIR23B (includes EG:407011),MSL2,OTUB1,POLA1,PPP4C,PPP4R2,PUM1,RDX,RNASEH2A,SERPINB2,SMC3,SMEK2,SMG1,SPN,STAG1,Top2,TP53	16	15	Cellular Assembly and Organization, Infection Mechanism, Cancer
17	ARID5A,CASC3,CCDC101,CTDP1,DDX11,DR1,DRAP1,FBL,GAPDH (includes EG:14433),GAPDH (includes EG:2597),GBP7,GCET2,GPBP1,HIST2H4A,ILF3,ILF2 (includes EG:3608),KHSRP,LRPPRC,NHP2L1,NOP56,P-TEFb,PES1,POLE3,POLR1D,POLR2H,PQBP1,PRMT1,PRMT3,PRMT8,RAD51AP1,RBM8A,RNA polymerase II,SPTA1,TCEA1,YEATS2	15	14	Amino Acid Metabolism, Post-Translational Modification, Small Molecule Biochemistry
18	3-hydroxybutyrate dehydrogenase,ALB,ATP13A3 (includes EG:79572),BDH1,BDH2,CD9,CD46,CD53,COL4A3,EIF4A3 (includes EG:9775),FSD1,GNB4,GPR56,GSTA4,IGSF8,Integrin,Integrin alpha 3 beta 1,Integrin alpha 6 beta 1,ITGA7,ITGB6,LTC4S,MFI2,MPHOSPH9,PHC3,PI4KA,SLC1A5,SUZ12,TGFB1,TMEM17,TRIM52,TSPAN4,WFS1,WISP1,WISP2,WISP3	15	14	Cell-To-Cell Signaling and Interaction, Hematological System Development and Function, Hypersensitivity Response
19	ABCD3,AFG3L1,AFG3L2,ANAPC4,ATP11B,ATP6V0E1,ATPase,C3,CDCA3,CDH1,CDKN1A,CFI,CYP2S1,CYP2U1,DDX1,DDX39,DHX16,DRG1,GFM1,IFNG,INO80,KIF1B,KIF20B,KLF16,LGALS9,MLF2,PCNA,POLQ,retinoic acid,RFC3,RFC4,SCHIP1,SKIV2L,SMARCA4,Tni	15	14	Cellular Growth and Proliferation, DNA Replication, Recombination, and Repair, Gene Expression
20	ADCY3,ASXL2,CCND1,DUB,EAF2,EIF3K,HMGXB4,IKBKG,IPO7,LTBR,MAST2,MIRLET7B (includes EG:406884),NFATC2IP,OAZ1,PHF19,PRKCSH,RBM9,RNF168 (includes EG:165918),RPS10,TRAF2,TRAF6,TRAIP,TUBA4,UBE2N,UBE2Q1,UCHL1,UCHL3,UCHL5,USP11,USP14,USP15,USP18,USP22,USP47,USP53	14	13	Cell Signaling, Lymphoid Tissue Structure and Development, Post-Translational Modification
21	AP1B1,AP2A1,APBB1,APOBEC3C,ASB2,beta-estradiol,C12ORF32,CBX6,CLSTN1,CNBP,CTSD,DECR1,DKK1,EIF3F,FLOT1,FYTTD1,GLRB,INPP4B,KDM4B,KPNA4,MED6,MED10,MED14,MED21,PELP1,PTPN12,SHBG,SMAD9,TRIP12,TTN,TXN2,UBE3A,VPS8,ZFP2 (includes EG:80108),ZNF148	13	13	Gene Expression, Organ Development, Reproductive System Development and Function
22	4-phenylbutyric acid,AR,BASP1,BICD1,CALM1,CASP12 (includes EG:12364),CDV3,copper,COX11,COX5B,COX6B2,CTSO,Cytochrome c oxidase,DAZAP1,DCTN2,DISC1,EIF2A,eIF2B,EIF2B4,EIF2B5,Fascin,GSK3B,HTR1A,HTR2B,KLKB1,MAP6D1,MPPED1,Myosin Light Chain Kinase,NIN,PCYT1A,PDE4B,PDX1 (includes EG:29535),RASGRF2,TNF,ZNF330	12	12	Gene Expression, Infectious Disease, Cellular Development
23	PIGM,PIGX	1	1	Genetic Disorder
24	APTX,ZNF639	1	1	DNA Replication, Recombination, and Repair, Genetic Disorder, Neurological Disease
25	FAM83F,MME	1	1	Cancer, Cell Death, Neurological Disease

## Sheet: AC_Networks
ID	Molecules in Network	Score	Focus Molecules	Top Functions
1	APEH,ATP13A3 (includes EG:79572),BRIP1,C22ORF28,CDC40,CDC42EP3,CNBP,CTDSPL2,DAPK2 (includes EG:23604),DLL3,GTF2H3,GTPBP3,HNF4A,IGSF8,ITGA10,ITGB1,JAG2,LCMT2,LSG1,MAPK14,MIB1,MPHOSPH9,NAT13,OPA1,PARP,PARP11,PITPNB,PLDN,SMAD2,SNX5,STAT4,TGFB1,UBA5,UMPS,WHSC1L1	40	19	Tissue Development, Cell-To-Cell Signaling and Interaction, Hematological System Development and Function
2	ATP2C1,beta-estradiol,BMP4,BRWD1,Ca2+,CD9,CD53,CD160,CENPM,cyclic AMP,EIF3J,EIF4A2,FYTTD1,GJA1,GJA5,hCG,IL15,MAPT,MIR21 (includes EG:406991),MRPL3,MYO1B,NR3C1,NUDT17 (includes EG:200035),PTPRU,S1PR5,SGPP1,SHBG,TCEB1,TIPIN,TM2D2,TTBK1,TTBK2,UBR2,UBXN7,VEGFA	30	16	Drug Metabolism, Endocrine System Development and Function, Lipid Metabolism
3	ADAP1,ASH2L,BAG4,Beta ark,C16ORF53,CSDA,DENND4A,DPY30,DUSP3,DUSP9,ELANE,FSH,Histone h3,HIVEP1,LSP1,LY96,MAPK1,MLL3,NFkB (complex),NOTCH2NL,PCYT1A,PDC,PDZK1,Pka,PPAP2A,PPP1R2,PPP1R9A,PRLH,PTPN7,RGS5,RIOK3,RLN2,S1PR3,SETD1A,ST8SIA1	17	10	Cardiovascular System Development and Function, Organismal Development, Tissue Morphology
4	4-phenylbutyric acid,ADIPOR2,AIM1 (includes EG:202),AREG,BRIP1,C16ORF53,CABC1,CDV3,CTNNB1,ERBB2,ERCC1,ERCC2,ERCC5,ESR1,FGF3,HNRNPUL1,HRAS,IKBKB,KEAP1,LSM1,MYO7A,NEK2,PDE4B,PHF5A,PPM1A,PTPRJ,SH2D2A,SNRPD1,TFF3,TFIIH,TOP2B,TOPBP1,TP53,ZBTB17,ZNF703	16	10	Reproductive System Disease, Cancer, Cellular Development
5	FAM83F,MME	2	1	Cancer, Cell Death, Neurological Disease
6	DDHD2,MIR15A (includes EG:406948)	2	1	Cancer, Reproductive System Disease, Hematological Disease
7	MICAL3 (includes EG:57553),RAB1B (includes EG:81876)	2	1	Infection Mechanism, Infectious Disease, Dermatological Diseases and Conditions
8	ACAP2,ARF6	2	1	Cellular Assembly and Organization, Cellular Movement, Cell-To-Cell Signaling and Interaction
9	KIAA2018,MIR29B1,MIR29B2	2	1
10	KNTC1,ZW10,ZWILCH	2	1	Cell Cycle, DNA Replication, Recombination, and Repair, Cellular Assembly and Organization
