# Supplementary material for: Divergent Genomic and Epigenomic Landscapes of Lung Cancer Subtypes Underscore the Selection of Different Oncogenic Pathways during Tumor Development
Source: PLoS One. 2012 May 21;7(5):e37775. doi: 10.1371/journal.pone.0037775 (PMC3357406; doi:10.1371/journal.pone.0037775)
Supplement: Table S7 — IPA network analysis of subtype specific methylation target genes. (XLSX) [file pone.0037775.s008.xlsx]

## Sheet: AC_Meth_Networks
ID	Molecules in Network	Score	Focus Molecules	Top Functions
1	ABCD2,ARHGEF11,BCAT2,beta-estradiol,DEFA3 (includes EG:1668),DEFB1,ERBB,ERBB2,FOS,FYN,FZD5,GHRHR,GPSM2,GRB7,HGF,HMGN3,HNF1A,LRP6,NRIP2,NRP1,NUMA1,OASL,Plexin B,PLXNB2,retinoic acid,RNF186,SELENBP1,SEMA3C,SFTPD,SLC1A6,T,THRB,TIA1,TM4SF4,TNF	25	11	Cell Cycle, Cell Death, Cellular Development
2	ADAM15,ATP10A,C4A,CDC2L2,CEBPE,Dgk,DGKD (includes EG:8527),DMP1,ELF1,ETS1,F12,FBLN5,FIGF,GABPA,HDAC6,HNF4A,IntegrinÎ±,ITGA9,ITGA2B (includes EG:3674),ITGB3,ITGB8,MLLT6,PLA2G12B,PROX1,RAPH1,RB1,RUFY1,RUNX2,SLC22A18AS,SLC39A4,Smad1/5/8,SMC1A,STAT1,TRIP11,Ubiquitin	24	11	Gene Expression, Cell Morphology, Cellular Development
3	FAM69B,RBMS2	3	1	RNA Post-Transcriptional Modification
4	DENND3,YAP1	3	1	Tissue Development, Cardiovascular System Development and Function, Embryonic Development
5	CYBRD1,ferric-chelate reductase,iron,MIR93 (includes EG:407050)	2	1	Molecular Transport, Small Molecule Biochemistry, Neurological Disease

## Sheet: SqCC_Meth_Networks
ID	Molecules in Network	Score	Focus Molecules	Top Functions
1	ACCN2,Akt,Alpha catenin,AMPK,BCAS3,CD3E,DR1,EPS8L1,H2AFZ,HIST1H1D (includes EG:3007),Histone H1,Histone h3,Histone h4,Hsp70,LANCL1,LMO7,NME1,NPM1 (includes EG:4869),PBX1,PI3K,PIK3C3,PPM1A,PRR15L,PTGS2,RAD51AP1,RNA polymerase II,RNGTT,SAE1,SCNN1A,SIRT1,SND1,SPTBN1,SYNCRIP,TFF3,WDYHV1	43	26	Cancer, Hematological Disease, Immunological Disease
2	14-3-3,ADAM17,ALAD,ANK3,ANPEP,BRCA1,BRIP1,CD3,CHEK1,Ck2,Creb,Cyclin A,DNASE1,DST,ERK1/2,FANCD2,GZMA,HCK,HIF1AN,LAMB1,Laminin,MAPRE1,MBD1,Mek,MST1R,MVP,ORC1L,PSEN2,RBX1 (includes EG:9978),SF3B3,SKP2,SNRPN,SRI,TOP2A,Vegf	40	26	DNA Replication, Recombination, and Repair, Cancer, Genetic Disorder
3	Ap1,BAG4,BMP1,Calpain,CAPN3,CAPN9,CAPZA1,CD47,CFB,Collagen type I,CSDA,E2f,ERBB3,Focal adhesion kinase,FOLH1,Integrin,KLK1,Mapk,MTPN,NFkB (complex),Pak,PCYT1A,PEG3,peptidase,Rb,RECQL,SHFM1,SIAH2,TCR,Tgf beta,THOP1,TLN1,TNC,VAV1,ZNF207	33	22	Protein Degradation, Protein Synthesis, Cell-To-Cell Signaling and Interaction
4	ABR,ALP,ATP9A,CYFIP2 (includes EG:26999),DLX5,ELF3,ERK,Fgf,FSH,GPT,hCG,IL1,IL12 (complex),Insulin,JAK1,KRT8,LDL,Lh,PDCD1,Pdgf,PDGF BB,PDXK,Pkc(s),PLA1A,PLC gamma,Rac,RGS20,RPL32,Shc,SLC25A11,STAT5a/b,STX6,STX12,TRA2B,VAV	23	17	Cellular Assembly and Organization, Carbohydrate Metabolism, Hepatic System Disease
5	AKIRIN2,ARHGAP11A,ARMC8,BLZF1,BRIP1,C16ORF61,C20ORF72,C3ORF26,EXO1,GSTK1,HNF4A,HOOK3,MBD4,MIRN338,MLH1,MRPL51,NFYA,PMS1,PPME1,PPP2R2A,PRCP,RAB2A,RAD50,RARG,RECQL,RPS27A (includes EG:6233),RQCD1,RUVBL2,RXRB,SLC25A32,SMC1A,TCF12,UCHL1,UCHL3,ZC3H11A	23	17	DNA Replication, Recombination, and Repair, Cellular Function and Maintenance, Dermatological Diseases and Conditions
6	26s Proteasome,ANAPC7,APC,BCL2,CAD,Calcineurin protein(s),Calmodulin,Caspase,CDC27,CKMT2,CNKSR1,Cyclin E,CYCS (includes EG:54205),Estrogen Receptor,HIPK2,Hsp90,ICK,IFN Beta,Interferon alpha,ITGA5,Jnk,KCNQ1,MB,NEK2,Nfat (family),P38 MAPK,Pka,PRDM2,PTTG1,RAD18,Ras,RELB,SH2D2A,SPDEF,Ubiquitin	23	19	Cell Death, Cellular Compromise, Embryonic Development
7	ASPM,BRCC3,C12ORF51,C22ORF9,CHEK1,CMPK1,DDX1,DMC1,DNALI1,EIF6,EIF5A,FH,HTT,LANCL1,NDUFA9 (includes EG:4704),NDUFS3,NFIX,P4HA1,PDXK,PNN,RAD51,RAD51AP1,RAD51C,RAD51L1,RAD51L3,RAD54B,RAD54L,RB1,SFRS18,SHMT2,TP53,TRAP1,UBA6,XRCC2,YWHAZ	22	17	DNA Replication, Recombination, and Repair, Cell Cycle, Cancer
8	AMY2B (includes EG:280),ascorbic acid,BRI3BP,C3ORF18,CCDC17,CCNO,CHORDC1,CSDA,CYB5A,DDX11,DUT (includes EG:1854),E2F1,EIF1,EIF1AX,ERH,FANCD2,FGFR3,FHIT,GSTO1,IPO7,KIAA0101,MIR17 (includes EG:406952),NEIL1,PCNA,PRPSAP1,pseudouridylate synthase,RGS17,RHOC,RPL35A,SERTAD2,SHMT1,TEAD3,TRAF6,TRUB1,UNG	21	16	Genetic Disorder, Nutritional Disease, Cancer
9	AKR1B10,BCL2L2,C11ORF16,CLASP1,DAPK1,ELF3,EWSR1,FUT3,HNRNPAB,KIF23,KRIT1,KRT34,LILRA3,LTC4S,MATK,MVP,MYL6,NPM3,P4HB,PHLDA1,PRSS23,PXN,RACGAP1,RGS7,RPL4,RPLP2,RPS24 (includes EG:6229),RSRC1,SFRS3,SMPD3,SPHINGOMYELINASE,TIAL1,TNC,TNF,YWHAG	19	15	Cell Death, Gene Expression, Drug Metabolism
10	AOAH,C3,C3-Cfb,CD274,CFI,CORO1C,DSG2,DUT (includes EG:1854),FAH,FCGR2C,Fe3+,GNPAT,GNS,GRB2,H6PD,HIST1H2BH,HNMT,hydrogen peroxide,IFNB1,IFNG,INS1,LY6A,MB,MERTK,NEU3,NOC3L,NOS3,PIGR,RPS19,TGFB1,TNKS,UGDH,UQCRFS1,UQCRH,ZDHHC21	19	15	Cell Death, Cell Signaling, Small Molecule Biochemistry
11	ABCD3,ATP6V1G2,ATPase,ATXN1,BAT1,BRF2,CDC5L,DDX1,DDX19B,DHX16,HLTF,KIAA0240,KIF1B,KIF20B,KNTC1,LOC100130109,OTUD4,PHYHD1,PPAN,PSMB7,PSMC3,PSMD6,PSMD11,RAD51C,RNU1B MAPPED,RPH3AL,SKIV2L,SMNDC1,SNRPB,SNRPD2,TRAP1,USP54,ZW10,ZWILCH,ZYX	18	14	RNA Post-Transcriptional Modification, Molecular Transport, RNA Trafficking
12	A2M,ACAP2,APP,ARF6,ATP2C1,ATP6V1C1,Ca2+,CBR3,CCR10,CD47,CREB1,CXCL12,Dcc dimer,DOCK3,DYX1C1,EIF2B2,EXOSC1,EXOSC3,EXOSC5,EXOSC6,EXOSC7,FOLR1,GALNT1,GTP,IDH3B,KLK13,M6PR,MIRLET7A1,MSI1,NAE1,NCK1,RAB35,RDH12,SOD2,TBC1D10C	17	14	Cellular Function and Maintenance, Cellular Movement, Nervous System Development and Function
13	Actin,AIMP2,beta-estradiol,CTSH,cyclic AMP,DARS,ENPP2,ERBB,GJB2,GJB6,GLRB,GM2A,GPHN,HCRT,HDAC11,HOXC4,IARS,IL13,IL-2R,JAKMIP2,Lamin b,MC4R,OSBPL5,PIK3C2B,Profilin,PTGER3,RAB8B,S1PR2,SGPP2,SHC1,SHCBP1,SORT1,sphingosine-1-phosphate,TJP1,TNNT3	13	11	Cell Signaling, Molecular Transport, Nucleic Acid Metabolism
14	ARHGAP29,BTG3,CHP,CIDEA,CIDEC,DDX1,DFFB,DPF2,EYA4,FXYD1,JPH1,MARCH10,MIR124,MIR124-1,MKRN3,MYC,Ndpk,NFIC,NME4,NME5,NR3C1,PER3,PERP,PLP2,PRPF6,PTTG1IP,RBMS1,RFX1,RNF185,SMARCA4,STOM,SURF4,TLE4,UBE2H (includes EG:7328),ZNF167	13	11	DNA Replication, Recombination, and Repair, Nucleic Acid Metabolism, Small Molecule Biochemistry
15	APH1A (includes EG:51107),APH1B,ARCN1,BDNF,C2ORF3,CGN,CLCN3,CNOT6,Cofilin,F Actin,FBXO22,H3F3B,KCNJ2,MIR1,MIR1-1 (includes EG:406904),MIR103-1 (includes EG:406895),MYST4,NETO2,NOS1,PARP,PARP3,PARP4,PARP9,PARP11,PDXP (includes EG:57026),PLEKHB2,PSENEN,SFRS9,SHOX2,SMEK2,SNTB1,TJP3,TNS4,TWF1,XPO6	12	11	Behavior, Post-Translational Modification, Energy Production
16	CUEDC1,SMURF2	2	1	Genetic Disorder, Glomerular Injury, Renal and Urological Disease
17	CSNK2B,ZNF44	2	1	Cell Cycle, Cell-To-Cell Signaling and Interaction, Cellular Assembly and Organization
18	LRP2,LRP2BP	2	1	Genetic Disorder, Inflammatory Disease, Lipid Metabolism
19	Acox,ACOX2	2	1	Lipid Metabolism, Small Molecule Biochemistry, Vitamin and Mineral Metabolism
20	DNAJC,DNAJC12	2	1
21	ABO,glycoprotein-fucosylgalactoside alpha-galactosyltransferase,glycoprotein-fucosylgalactoside alpha-N-acetylgalactosaminyltransferase	1	1
22	CPM,FOXL2,PF4	1	1	Cellular Development, Developmental Disorder, Genetic Disorder
23	MIR183 (includes EG:406959),SEMA4,SEMA4F	1	1	Cell Morphology, Cellular Compromise, Cellular Movement
24	DNAJB,DNAJB13,Hsp22/Hsp40/Hsp90	1	1
25	a dehydrogenase [NAD(P)],aldehyde dehydrogenase (NAD),ALDH,ALDH3B1,octanal	1	1	Cell Death, Small Molecule Biochemistry, Embryonic Development
