# Supplementary material for: Divergent Genomic and Epigenomic Landscapes of Lung Cancer Subtypes Underscore the Selection of Different Oncogenic Pathways during Tumor Development
Source: PLoS One. 2012 May 21;7(5):e37775. doi: 10.1371/journal.pone.0037775 (PMC3357406; doi:10.1371/journal.pone.0037775)
Supplement: Table S8 — Genes disrupted by gene-dosage in one subtype and DNA methylation in the other. (XLSX) [file pone.0037775.s009.xlsx]

## Sheet: Sheet1
symbol	AC_Status	SqCC_Status
ATP2C1	loss and underespression	hypomethylated and overexpressed
PCYT1A	loss and underespression	hypomethylated and overexpressed
ZWILCH	loss and underespression	hypomethylated and overexpressed
CENTB2	loss and underespression	hypomethylated and overexpressed
BAG4	loss and underespression	hypomethylated and overexpressed
PARP11	loss and underespression	hypomethylated and overexpressed
CSDA	loss and underespression	hypomethylated and overexpressed
