# Supplementary material for: Divergent Genomic and Epigenomic Landscapes of Lung Cancer Subtypes Underscore the Selection of Different Oncogenic Pathways during Tumor Development
Source: PLoS One. 2012 May 21;7(5):e37775. doi: 10.1371/journal.pone.0037775 (PMC3357406; doi:10.1371/journal.pone.0037775)
Supplement: Table S10 — Survival analysis of subtype-specific genes. (XLSX) [file pone.0037775.s011.xlsx]

## Sheet: g
		Duke - Adeno			Duke - NSCLC			Duke - SqCC
Probe Set ID	Gene Symbol	PValue	LowExpMedSurvival	HighExpMedSurvival	PValue	LowExpMedSurvival	HighExpMedSurvival	PValue	LowExpMedSurvival	HighExpMedSurvival
230824_at	2011-03-10	0.413197	Undefined	49.464	0.350749	55.3676	39.6002	0.975875	39.609	28.8709
239673_at	---	0.0809984	24.1426	55.3944	0.550049	Undefined	42.8017	0.1823	Undefined	28.1095
232525_at	---	0.187013	39.6009	Undefined	0.613357	42.8009	31.9031	0.233183	Undefined	31.9036
236921_at	---	0.0690946	24.5132	Undefined	0.628843	49.4404	55.369	0.484385	39.6004	31.9063
241289_at	---	0.360576	39.6076	Undefined	0.786825	39.6002	39.0013	0.319484	39.6007	23.6333
241459_at	---	0.211827	24.509	39.0027	0.452303	51.2684	39.0041	0.658895	39.2746	28.8681
213613_s_at	---	0.155039	33.5756	Undefined	0.209968	39.0031	49.4338	0.809147	45.2718	Undefined
235053_at	---	0.0143996	16.9405	49.4415	0.170675	24.5002	49.4357	0.53886	39.2775	Undefined
1559683_at	---	0.0960446	24.5003	42.8019	0.904809	39.2684	39.0018	0.0514827	Undefined	34.0057
237128_at	---	0.650881	27.2071	42.8061	0.873139	39.2706	39.0044	0.983256	33.803	34.0075
238277_at	---	0.0373831	33.8143	Undefined	0.710961	49.4392	45.268	0.361604	51.2705	34.0029
235288_at	---	0.0085279	24.3348	Undefined	0.512858	51.2739	Undefined	0.250258	51.2754	34.0041
239519_at	---	0.287852	29.1416	55.3973	0.547295	39.6007	39.0041	0.887214	39.6053	45.28
237820_at	---	0.0785423	24.1339	Undefined	0.781677	39.2685	39.002	0.0652541	51.2674	23.645
1555723_at	---	0.247817	24.1446	42.8057	0.293637	33.8001	42.8018	0.733326	Undefined	45.2698
1563081_at	---	0.953243	29.1336	39.6109	0.34961	49.4342	33.8001	0.193533	Undefined	34.0027
243748_at	---	0.508723	33.806	33.5667	0.59772	51.2715	34.0002	0.101844	51.2673	22.5038
1566484_at	---	0.441796	39.0133	42.804	0.428431	39.2684	Undefined	0.767266	Undefined	Undefined
243540_at	---	0.0724136	24.3337	Undefined	0.503147	31.9004	42.8005	0.0630854	Undefined	34.0089
235772_at	---	0.00035601	21.3384	Undefined	0.241497	34	42.8025	0.303585	45.2775	31.1423
237985_at	---	0.335501	24.1344	39.0108	0.554815	39.6055	Undefined	0.469272	Undefined	45.2716
1558102_at	---	0.12636	Undefined	27.2032	0.664939	49.4408	45.2679	0.390369	33.8049	45.274
244583_at	---	0.0698711	29.1419	49.4369	0.319244	33.8001	49.4368	0.409485	39.6015	31.1365
222372_at	---	0.979902	Undefined	39.6007	0.822627	39.6002	42.8017	0.476017	39.6008	Undefined
240969_at	---	0.149487	24.5001	Undefined	0.577966	51.2727	39.0035	0.0125799	Undefined	23.6333
1563467_at	---	0.456838	24.5026	29.1333	0.462178	49.4386	33.8001	0.374966	31.9007	22.5108
238496_at	---	0.485145	33.5682	55.3733	0.210481	39.0026	55.369	0.319177	23.645	39.6053
242153_at	---	0.481602	39.0258	55.4036	0.322851	39.6001	28.3676	0.711866	Undefined	39.6092
236437_at	---	0.533049	33.8034	24.1361	0.15001	49.4357	31.9031	0.0593727	Undefined	17
1559360_at	---	0.377485	49.4449	27.2	0.0206985	Undefined	29.134	0.0377516	Undefined	28.8752
233450_at	---	0.259796	24.5002	Undefined	0.160444	24.5002	42.8026	0.723527	33.8154	39.6127
240527_at	---	0.380329	49.4452	Undefined	0.384396	55.3674	39.0006	0.0448805	Undefined	23.6348
242688_at	---	0.0509669	33.5775	Undefined	0.647469	49.4381	Undefined	0.293916	Undefined	45.2762
243187_at	---	0.139455	24.3339	42.8024	0.826648	39.0011	42.8001	0.151236	Undefined	31.9124
1566046_at	---	0.515687	24.5002	39.0032	0.962429	39.2706	39.6003	0.377989	51.2722	39.6072
1561166_a_at	---	0.846313	39.6126	33.5667	0.255655	51.2682	33.8002	0.152601	51.2688	23.6367
238580_at	---	0.310364	33.8017	42.806	0.108488	Undefined	28.1006	0.0238217	Undefined	28.1075
240772_at	---	0.492781	39.0041	Undefined	0.933706	49.4384	42.8036	0.521226	Undefined	45.2769
225318_at	---	0.0115759	21.336	Undefined	0.00396368	24.5007	Undefined	0.13721	28.8685	Undefined
241303_x_at	---	0.830465	55.3835	42.802	0.294795	51.2672	39.0007	0.197244	51.2842	28.1045
226832_at	---	0.652847	42.8017	33.8056	0.17595	39.0038	Undefined	0.0641733	28.1186	Undefined
236010_at	---	0.0267363	33.804	Undefined	0.854022	39.2673	42.8008	0.328081	39.2671	31.1414
238281_at	---	0.00073356	19.8342	Undefined	0.303142	28.8671	42.8019	0.125234	Undefined	31.1367
1560625_s_at	---	0.357248	39.6	24.5	0.104213	49.436	28.3673	0.00726629	Undefined	28.1056
243675_at	---	0.810026	33.5832	29.1337	0.84991	51.2792	39.6004	0.855569	39.2755	39.6034
1570412_at	---	0.394841	28.3669	42.8076	0.512855	33.8029	42.8024	0.676226	51.2861	39.2707
234179_at	---	0.209947	55.377	24.502	0.0730504	Undefined	39.0063	0.303738	51.272	39.6127
231925_at	---	0.841203	39.0185	49.4555	0.31043	39.6003	Undefined	0.330041	28.1	45.2805
235841_at	---	0.756533	33.5684	29.1337	0.931873	33.8013	29.1335	0.429878	39.2741	Undefined
242125_at	---	0.376628	39.626	Undefined	0.805384	51.2705	45.2682	0.435821	51.281	45.2879
243469_at	---	0.36086	39.6268	42.802	0.869774	51.2672	45.2684	0.145327	Undefined	45.2853
238075_at	---	0.276297	49.4343	29.1342	0.956765	49.4334	42.8025	0.888937	Undefined	Undefined
236543_at	---	0.835428	33.5708	29.1391	0.71974	39.6006	39.0037	0.88307	34.0027	33.8
1564307_a_at	A2ML1	0.186441	55.3768	24.1333	0.795403	49.4364	51.2699	0.434359	34.0055	Undefined
219488_at	A4GALT	0.73429	55.4117	24.5007	0.525838	39.0033	Undefined	0.186089	33.8011	Undefined
202394_s_at	ABCF3	0.0437523	Undefined	24.1333	0.730646	49.4343	51.2738	0.243146	34.0097	Undefined
216929_x_at	ABO	0.529403	39.0097	Undefined	0.803051	39.0019	49.4355	0.828189	39.6083	45.2886
212895_s_at	ABR	0.735749	42.8324	28.3667	0.954388	42.8039	39.2673	0.0385203	17.0087	Undefined
224160_s_at	ACAD9	0.672487	49.4432	39.6073	0.959097	34.0001	33.5668	0.3554	34.0054	Undefined
212476_at	ACAP2	0.944639	42.8053	55.3984	0.237421	33.5694	51.2684	0.174569	28.867	Undefined
205156_s_at	ACCN2	0.330346	39.009	Undefined	0.101059	39.2669	Undefined	0.101029	39.2756	Undefined
205364_at	ACOX2	0.484616	33.8063	39.0074	0.325675	45.2678	39.0002	0.934926	39.6064	39.2753
218795_at	ACP6	0.794252	42.8024	39.6002	0.0948328	Undefined	39.0053	0.225509	Undefined	31.1333
226925_at	ACPL2	0.24032	29.1393	42.8051	0.578849	39.6048	39.6	0.227577	Undefined	31.9
202666_s_at	ACTL6A	0.403585	49.4432	33.8065	0.698377	49.4405	39.6002	0.731234	45.2738	Undefined
1554390_s_at	ACTR2	0.00239819	Undefined	22.5766	0.414973	42.8082	34	0.428247	31.1386	51.2787
239711_at	ADAL	0.94029	49.4575	33.8001	0.241194	39.6002	Undefined	0.230109	31.9032	Undefined
205745_x_at	ADAM17	0.127754	Undefined	42.8194	0.456247	28.367	39.6001	0.0685882	21.006	Undefined
209321_s_at	ADCY3	0.379551	39.0097	24.5038	0.0731804	39.0035	Undefined	0.0194717	14.4667	Undefined
205268_s_at	ADD2	0.0208046	24.3371	Undefined	0.0508279	34.0091	51.2679	0.18153	34.0044	Undefined
201346_at	ADIPOR2	0.172685	49.4395	29.1384	0.360812	39.2687	Undefined	0.114466	34.0114	Undefined
212543_at	AIM1	0.415774	42.8167	29.1345	0.685196	42.8067	34.0001	0.848754	31.9097	34.0028
223145_s_at	AKIRIN2	0.00420229	Undefined	19.8336	0.399624	45.267	39.2702	0.323918	39.6096	Undefined
206561_s_at	AKR1B10	0.501864	33.5684	28.3679	0.752113	42.8001	51.2725	0.278084	39.2709	Undefined
224982_at	AKT1S1	0.0342851	Undefined	21.3333	0.261643	Undefined	33.8026	0.421884	Undefined	39.274
218487_at	ALAD	0.604784	24.5004	49.4596	0.066955	24.1343	49.4349	0.175864	22.5122	51.2687
205640_at	ALDH3B1	0.99284	33.5756	33.806	0.577275	39.6013	39.0011	0.24769	23.6359	Undefined
236626_at	ALG1	0.286775	33.8004	55.3923	0.380357	Undefined	34.0005	0.0470161	Undefined	28.1
207396_s_at	ALG3	0.12472	Undefined	28.3685	0.661584	49.4344	51.274	0.175941	39.6077	Undefined
228023_x_at	AMY2B /// RNPC3	0.279841	24.5004	42.8062	0.743327	39.2724	39.0018	0.330573	Undefined	39.6066
226917_s_at	ANAPC4	0.528256	33.5755	28.3675	0.910712	42.8028	31.1334	0.832605	51.2778	33.8039
225554_s_at	ANAPC7	0.495955	39.6085	28.3674	0.765929	39.6001	33.8002	0.824606	34.0037	39.6117
209442_x_at	ANK3	0.0557334	24.5058	55.3765	0.0523263	28.8672	55.3676	0.951305	39.2706	51.2716
1559640_at	ANKFN1	0.0385405	24.1401	Undefined	0.209542	28.3669	51.2675	0.661297	Undefined	39.6
236189_at	ANKRD50	0.357193	33.8062	Undefined	0.427606	51.2725	42.8083	0.0747493	Undefined	22.5028
202888_s_at	ANPEP	0.995422	33.5702	20.3003	0.381598	39.0031	34.0015	0.367239	Undefined	39.2703
200613_at	AP2M1	0.262644	42.8017	29.1382	0.787401	42.8017	39.2683	0.828403	39.6021	33.8002
208074_s_at	AP2S1	0.028462	Undefined	24.3335	0.0407984	Undefined	31.1347	0.559926	Undefined	39.27
206632_s_at	APOBEC3B	0.475214	49.4339	33.8036	0.100336	39.6	Undefined	0.016009	28.8769	Undefined
209584_x_at	APOBEC3C	0.339521	29.1346	49.4371	0.105281	31.9017	Undefined	0.282997	31.9007	Undefined
1554545_at	APOBEC4	0.325411	24.5049	33.8036	0.618138	39.6003	31.1357	0.104156	Undefined	31.1423
209546_s_at	APOL1	0.421633	42.8021	27.2027	0.38494	42.8003	31.1358	0.896385	39.6002	Undefined
218230_at	ARFIP1	0.152983	Undefined	28.368	0.648764	42.8021	31.9008	0.270618	22.5112	39.2763
204492_at	ARHGAP11A	0.438556	39.6018	33.5854	0.391085	39.2667	33.5674	0.475424	39.2742	31.1333
205069_s_at	ARHGAP26	0.101878	29.1373	Undefined	0.515774	33.8016	42.8012	0.701497	33.8055	39.2748
238730_at	ARHGEF11	0.287211	24.3346	42.8082	0.928058	51.2721	42.8021	0.0786534	Undefined	23.6333
1555281_x_at	ARMC8	0.11824	42.8007	27.2015	0.696971	42.8004	45.2687	0.352455	39.6008	31.9
223665_at	ARPM1	0.00410281	55.3756	16.9358	0.0396714	Undefined	28.8671	0.819625	33.8	31.9012
218115_at	ASF1B	0.0856508	Undefined	27.2013	0.484283	49.4335	33.8012	0.567669	31.9086	Undefined
209517_s_at	ASH2L	0.614867	39.003	42.8008	0.46463	39.6003	51.2722	0.62546	39.2707	51.2853
219918_s_at	ASPM	0.120225	Undefined	29.1351	0.784518	49.4368	Undefined	0.157222	39.2726	Undefined
218659_at	ASXL2	0.202669	42.8085	27.2047	0.940732	45.2687	51.2769	0.268866	34.0114	51.2688
204999_s_at	ATF5	0.0545338	Undefined	24.1333	0.802183	33.8028	39.2668	0.480595	31.1423	39.6
214255_at	ATP10A	0.746966	27.2051	33.5702	0.450448	39.6047	42.8081	0.781516	28.1	34.0023
212536_at	ATP11B	0.854064	Undefined	55.3839	0.192254	34.0001	Undefined	0.128768	39.6114	Undefined
212297_at	ATP13A3	0.103235	Undefined	24.1344	0.465457	Undefined	39.2714	0.773952	45.2868	33.8021
208836_at	ATP1B3	0.108258	Undefined	24.5002	0.265899	39.6001	Undefined	0.071	28.8681	Undefined
211137_s_at	ATP2C1	0.575795	42.8054	39.011	0.220683	33.5668	51.2693	0.810648	34.0002	33.8027
202872_at	ATP6V1C1	0.0442171	39.6001	21.334	0.606933	45.2707	33.8008	0.798448	45.2732	51.299
216129_at	ATP9A	0.0125964	27.2047	Undefined	0.854856	51.2683	42.8002	0.0183166	Undefined	28.1
209964_s_at	ATXN7	0.423346	27.2003	Undefined	0.591528	39.2713	42.8005	0.670817	51.2831	Undefined
228189_at	BAG4	0.754928	49.4402	55.4124	0.926205	42.8022	33.8003	0.845386	45.2722	51.2863
232008_s_at	BBX	0.0737817	28.3718	Undefined	0.411359	28.8667	45.2714	0.872378	Undefined	51.2887
220488_s_at	BCAS3	0.0401013	27.2118	55.3934	0.371565	28.3674	39.6004	0.754533	39.6003	33.803
203685_at	BCL2	0.536482	33.5682	55.4246	0.0719976	33.5689	55.3671	0.425632	28.8667	39.6014
217955_at	BCL2L13	0.218892	42.8019	29.1353	0.40134	34	51.2722	0.058512	13.1	39.6033
211715_s_at	BDH1	0.856166	49.4544	42.8139	0.332339	34.0002	Undefined	0.130354	34.0091	Undefined
218285_s_at	BDH2	0.256511	24.5072	42.8023	0.330097	28.1004	49.4365	0.491933	Undefined	Undefined
204741_at	BICD1	0.685686	29.1351	33.5692	0.643384	33.8028	28.3675	0.733428	33.8028	39.605
211725_s_at	BID	0.121688	Undefined	24.5002	0.959715	39.6022	39.2709	0.251302	34.0104	Undefined
205733_at	BLM	0.913522	49.4552	33.8025	0.891555	49.4428	42.8015	0.699241	39.2682	39.6134
1558560_s_at	BLZF1	0.662338	29.1346	33.8038	0.772696	39.2696	39.6002	0.569439	39.2673	45.2675
1569001_at	BMP1	0.0920841	27.2025	Undefined	0.553694	39.6004	33.8001	0.549726	39.612	31.9097
206581_at	BNC1	0.786137	49.4861	33.5679	0.722322	49.4427	45.2691	0.987234	34.0002	39.2723
211851_x_at	BRCA1	0.256774	49.4439	24.5	0.934765	49.4494	33.8001	0.137005	33.8057	Undefined
202103_at	BRD4	0.99917	42.8189	29.1333	0.936251	39.6018	31.9002	0.878735	39.601	51.2807
218954_s_at	BRF2	0.261257	39.0086	27.2022	0.990449	45.2689	39.6018	0.469693	45.2985	51.2821
231810_at	BRI3BP	0.602786	39.6008	Undefined	0.767119	39.2667	33.8008	0.862766	39.2688	31.1333
221703_at	BRIP1	0.144757	Undefined	33.5715	0.479312	49.4414	34	0.700825	31.1338	51.29
220344_at	C11orf16	0.358832	29.1339	39.6003	0.939101	49.4412	39.6005	0.324362	Undefined	31.9021
225837_at	C12orf32	0.0701734	Undefined	24.3335	0.47631	49.4373	39.6021	0.901292	34.0012	39.6094
244378_at	C12orf51	0.35343	39.6165	Undefined	0.146285	51.2672	23.6338	0.067426	Undefined	22.5
229888_at	C12orf60	0.268135	33.567	49.4345	0.813863	42.8022	45.2713	0.0535223	Undefined	22.501
218447_at	C16orf61	0.177496	Undefined	33.8056	0.609562	42.8027	51.2685	0.391249	34.0037	51.272
229177_at	C16orf89	0.0269844	29.1472	55.3719	0.532777	31.901	45.2675	0.710703	39.273	34.004
223351_at	C17orf80	0.862001	33.574	33.8036	0.55007	33.5717	39.6054	0.456276	22.502	39.605
239126_at	C19orf23	0.0632944	24.1347	Undefined	0.674802	49.4409	42.8003	0.149987	Undefined	31.1423
224468_s_at	C19orf48	0.355483	55.4104	27.2013	0.102589	55.3701	28.8674	0.358348	Undefined	28.8667
231549_at	C1orf158	0.696482	49.4721	28.3667	0.5392	39.6003	33.5673	0.723673	39.6007	23.6333
229933_at	C1orf74	0.651996	55.3995	29.1342	0.0842606	55.3761	28.8678	0.091066	Undefined	23.6346
236710_at	C1orf87	0.864528	28.3709	24.1333	0.77181	39.27	33.5687	0.257226	39.6002	28.1
50314_i_at	C20orf27	0.167937	Undefined	33.5765	0.323351	45.2681	39.2702	0.632785	39.6074	Undefined
225890_at	C20orf72	0.142864	Undefined	33.8069	0.68141	39.6001	51.278	0.332069	34.0086	39.6013
229542_at	C20orf85	0.943582	28.3669	33.8002	0.764613	45.2683	39.6016	0.395607	45.2921	Undefined
220681_at	C22orf26	0.152111	33.8083	Undefined	0.724209	33.8029	34.0002	0.137379	33.8004	17.0045
200042_at	C22orf28	0.0508336	Undefined	39.6206	0.768625	39.6004	33.8	0.739881	39.6082	39.2667
217118_s_at	C22orf9	0.418761	39.0058	21.3333	0.653967	42.8016	51.2682	0.226285	23.6333	51.2678
219120_at	C2orf44	0.141886	Undefined	29.1359	0.89009	39.601	39.2667	0.58996	39.6109	Undefined
225281_at	C3orf17	0.107052	49.4375	27.2027	0.671736	Undefined	51.275	0.46292	34.0001	51.2752
219114_at	C3orf18	0.025527	20.301	Undefined	0.149332	28.8667	42.8008	0.808368	45.273	Undefined
226891_at	C3orf21	0.285583	29.134	42.8079	0.560287	39.0008	39.6001	0.869036	34.0011	51.3018
224523_s_at	C3orf26	0.142348	42.8008	24.5002	0.342425	42.8006	31.9004	0.614179	Undefined	39.6099
201677_at	C3orf37	0.502069	39.0157	39.6054	0.183597	34.0017	45.2713	0.727155	51.2804	Undefined
226464_at	C3orf58	0.999856	28.3734	39.605	0.143345	28.3669	Undefined	0.743638	39.2776	31.1333
227599_at	C3orf59	0.215841	33.8076	19.8352	0.889076	33.8036	42.802	0.493614	33.8047	31.1416
236240_at	C4orf29	0.331506	33.5678	42.8006	0.35331	39.6018	Undefined	0.309096	22.5	39.6001
219747_at	C4orf31	0.536588	27.2062	42.8017	0.816808	33.8009	45.2682	0.764426	31.9022	51.2742
220751_s_at	C5orf4	0.599759	28.3678	39.6062	0.912425	29.1336	39.2694	0.841962	28.8771	45.2833
220341_s_at	C5orf45	0.908587	42.8054	Undefined	0.965906	45.2691	39.6047	0.970284	51.3072	39.6006
1554486_a_at	C6orf114	0.982028	42.8046	33.8028	0.77803	39.0028	33.8026	0.466757	34.0027	33.8034
1552277_a_at	C9orf30	0.0813701	Undefined	27.2023	0.352311	42.8015	51.2675	0.0912674	28.109	Undefined
220218_at	C9orf68	0.0390213	29.1358	Undefined	0.807177	49.4424	39.6007	0.218686	Undefined	31.1333
1564084_at	CAD	0.452709	49.4454	Undefined	0.72699	51.2676	39.6003	0.102788	Undefined	33.8038
230706_s_at	CAMK2N2	0.505548	39.6093	22.5667	0.682239	39.6011	39.6003	0.7557	34	51.2882
210944_s_at	CAPN3	0.0718768	24.5185	55.3845	0.536631	39.2674	49.4356	0.639535	39.6004	34.0003
208063_s_at	CAPN9	0.124282	22.5681	55.3806	0.225604	34.0002	55.3683	0.715598	45.2842	51.2771
231710_at	CAPS	0.389356	28.3673	42.805	0.707042	39.6035	39.0021	0.677078	51.3055	39.2723
211464_x_at	CASP6	0.763731	39.6065	28.3682	0.321968	39.6001	28.8668	0.809039	51.2746	39.6089
1553693_s_at	CBR4	0.104252	33.5756	Undefined	0.942723	39.2672	29.134	0.040195	Undefined	23.6348
202047_s_at	CBX6	0.033475	24.3335	Undefined	0.0072424	24.3334	Undefined	0.20137	28.8688	Undefined
1553886_at	CCDC108	0.256296	27.2001	49.4397	0.375005	51.2679	42.8027	0.0077499	Undefined	14.4692
236320_at	CCDC17	0.307511	28.3686	33.8	0.278219	31.9021	42.8014	0.704974	39.273	45.2696
220308_at	CCDC19	0.517328	22.5681	39.6005	0.720156	31.1343	39.6001	0.526194	51.2667	33.8
226723_at	CCDC23	0.848626	49.4624	39.002	0.0259046	Undefined	28.3667	0.0006277	Undefined	21.0057
200951_s_at	CCND2	0.529654	42.8025	39.619	0.700777	39.0032	51.2692	0.18654	31.1333	Undefined
207840_at	CD160	0.178141	33.5735	Undefined	0.755064	39.6005	Undefined	0.251798	Undefined	34.0052
205456_at	CD3E	0.694456	42.8046	55.4029	0.740971	39.2668	39.6011	0.343615	23.6346	34.0003
205264_at	CD3EAP	0.660684	39.0018	24.1349	0.0850192	Undefined	28.8672	0.339922	Undefined	33.8002
213857_s_at	CD47	0.719531	33.5747	42.8053	0.836221	31.9025	42.8028	0.618745	Undefined	39.601
201005_at	CD9	0.0290447	Undefined	22.5675	0.536971	39.0006	51.2691	0.0346756	28.8707	Undefined
1555346_at	CDC20B	0.525029	39.6113	39.0044	0.620643	39.6004	39.0001	0.790636	33.8023	34.0047
217879_at	CDC27	0.0521903	Undefined	29.1342	0.27209	49.4333	33.8042	0.426751	31.9078	33.8012
203376_at	CDC40	0.473593	33.5739	29.1362	0.704938	39.267	39.6032	0.415496	39.6003	Undefined
204126_s_at	CDC45	0.319637	55.3841	33.8053	0.841879	49.4387	39.6002	0.359901	34.0012	Undefined
223307_at	CDCA3	0.0536216	55.3781	27.2027	0.196711	55.3721	28.8667	0.672786	39.2775	31.9065
210240_s_at	CDKN2D	0.807718	29.134	33.5775	0.807008	34	39.267	0.44819	39.6072	33.8157
212010_s_at	CDV3	0.770308	39.0002	33.8104	0.21173	39.0019	51.2721	0.162979	45.3124	Undefined
218741_at	CENPM	0.760202	39.0009	24.5004	0.534331	39.0039	39.2704	0.729997	34.0109	45.2752
226118_at	CENPO	0.519027	49.458	29.134	0.631857	39.002	42.8019	0.494426	22.502	39.6021
202357_s_at	CFB	0.363195	42.8028	33.8056	0.388338	39.6004	28.8668	0.488933	Undefined	34.0002
203854_at	CFI	0.840203	33.5755	39.0074	0.24272	Undefined	39.0044	0.608869	Undefined	39.273
235117_at	CHAC2	0.0239741	49.4363	19.8368	0.852007	49.4439	51.2689	0.523743	39.2753	Undefined
203976_s_at	CHAF1A	0.072986	Undefined	24.5016	0.606188	Undefined	49.435	0.374277	39.2705	Undefined
218566_s_at	CHORDC1	0.0101015	Undefined	19.1687	0.502167	42.8012	29.1334	0.141386	31.9095	51.2897
219398_at	CIDEC	0.200797	33.5692	Undefined	0.234476	45.2701	Undefined	0.863616	51.2771	Undefined
213499_at	CLCN2	0.893893	39.0037	28.3708	0.897416	39.0009	33.8011	0.340944	34.0011	Undefined
218182_s_at	CLDN1	0.424379	55.4093	33.5715	0.73514	34.002	45.2711	0.0859882	28.868	Undefined
208925_at	CLDND1	0.00180071	Undefined	22.57	0.432201	Undefined	45.2716	0.673281	39.6127	Undefined
230609_at	CLINT1	0.0346473	24.3392	Undefined	0.57718	39.2708	49.437	0.056892	39.2714	17.0045
216295_s_at	CLTA	0.00430509	Undefined	24.1362	0.750294	45.2668	39.6023	0.154253	23.6333	Undefined
206158_s_at	CNBP	0.0295821	Undefined	22.5698	0.860806	49.4354	51.2756	0.362654	31.135	Undefined
204740_at	CNKSR1	0.187718	Undefined	28.3708	0.148973	51.2716	33.8067	0.852324	Undefined	39.6006
202163_s_at	CNOT8	0.618175	33.8003	39.6232	0.242588	33.8001	28.3711	0.308157	31.135	23.6333
209029_at	COPS7A	0.0535187	Undefined	24.1352	0.84958	42.8022	33.8013	0.852569	34.0038	33.8034
221676_s_at	CORO1C	0.00315009	Undefined	21.334	0.575638	39.6001	51.2728	0.309832	28.1	51.2862
1553367_a_at	COX6B2	0.569446	49.4491	33.568	0.139654	55.37	33.5668	0.166293	Undefined	31.9
224831_at	CPEB4	0.991147	33.8068	27.2	0.932444	39.2668	51.2685	0.996385	31.9012	23.6333
235706_at	CPM	0.913142	33.5668	42.8033	0.724084	34.0002	39.0005	0.240468	33.8016	51.2671
1552714_at	CREG2	0.272051	39.6164	22.5699	0.625872	45.2716	39.0055	0.575611	51.2729	34.0002
212180_at	CRKL	0.0684031	Undefined	33.5708	0.804923	42.806	39.6001	0.991513	34.0159	39.2732
207685_at	CRYBB3	0.0922953	28.3686	Undefined	0.166069	29.1336	51.274	0.792118	45.3216	33.8
201160_s_at	CSDA	0.458404	42.8017	24.3333	0.731789	49.4407	39.601	0.658899	39.2709	22.5018
204971_at	CSTA	0.697046	39.6085	49.4499	0.394743	39.004	51.2713	0.34581	33.8055	Undefined
223271_s_at	CTDSPL2	0.154101	42.807	33.8072	0.926892	Undefined	51.2696	0.746031	28.8683	39.2681
203758_at	CTSO	0.354299	42.8167	39.0052	0.98979	39.6024	45.2693	0.667457	39.6002	51.2692
217889_s_at	CYBRD1	0.0138193	Undefined	29.14	0.901141	45.2669	51.2713	0.251094	28.1	51.2683
208905_at	CYCS	0.160147	Undefined	39.6108	0.477227	55.3759	39.2672	0.318677	34.0104	39.6003
215785_s_at	CYFIP2	0.321044	29.1387	49.4575	0.81361	42.8019	49.4398	0.258258	Undefined	45.286
223385_at	CYP2S1	0.687644	28.3673	29.1341	0.16294	28.8669	Undefined	0.0287432	17	Undefined
216720_at	CYP2U1	0.369759	27.2003	39.0021	0.498202	55.3708	39.0037	0.215035	Undefined	39.2731
235719_at	CYP4V2	0.932597	29.1347	27.2018	0.969754	33.8015	33.5668	0.730385	39.6106	34.0018
226745_at	CYP4V2	0.3883	Undefined	39.6124	0.0437176	Undefined	39.0044	0.640101	28.1053	39.2716
218443_s_at	DAZAP1	0.374758	39.6002	27.201	0.255788	39.6001	29.1335	0.947062	39.2686	39.6035
242988_at	DCST2	0.216842	22.5908	42.8175	0.242551	33.5684	42.8016	0.322409	39.2753	Undefined
218583_s_at	DCUN1D1	0.267235	49.4478	27.2026	0.46928	39.6005	Undefined	0.197504	39.6004	Undefined
201584_s_at	DDX39	0.769051	42.8045	29.1342	0.726509	39.0008	33.8012	0.303222	39.2676	Undefined
230769_at	DENND2C	0.559347	29.134	49.4723	0.310542	33.5673	51.2741	0.786858	39.6073	Undefined
212975_at	DENND3	0.10025	24.3337	49.4459	0.325443	31.9006	49.4363	0.532574	33.8019	Undefined
214787_at	DENND4A	0.431966	49.4465	29.1345	0.325831	42.8025	Undefined	0.307504	31.9006	51.273
221509_at	DENR	0.0989989	49.4406	24.1345	0.700874	42.8024	Undefined	0.60939	39.2675	31.1366
208072_s_at	DGKD	0.322443	Undefined	33.5729	0.0800826	Undefined	31.1353	0.19466	51.2697	31.1349
1555301_a_at	DIP2A	0.887673	Undefined	55.3822	0.0863579	Undefined	31.1348	0.0241718	Undefined	31.1465
202514_at	DLG1	0.00816968	Undefined	24.3356	0.652334	Undefined	51.2723	0.750114	34.0078	Undefined
213707_s_at	DLX5	0.0233792	20.3006	42.8003	0.442516	33.5716	33.8008	0.233822	34.001	Undefined
223054_at	DNAJB11	0.126145	49.4451	29.1363	0.869155	42.8028	51.279	0.323917	39.6138	Undefined
230936_at	DNAJB13	0.674083	33.5726	42.8055	0.232617	45.2677	39.6005	0.128457	45.2713	14.4669
202500_at	DNAJB2	0.978569	42.8409	29.1337	0.827623	45.2684	39.268	0.627944	Undefined	39.2801
218976_at	DNAJC12	0.388757	49.445	27.2	0.474916	45.2694	39.6063	0.321943	Undefined	39.6041
212467_at	DNAJC13	0.0718107	Undefined	27.2026	0.663734	42.8003	39.6001	0.956082	Undefined	Undefined
225359_at	DNAJC19	0.0813517	Undefined	29.134	0.717495	39.0003	51.2709	0.510233	34.0109	Undefined
205186_at	DNALI1	0.0568867	Undefined	28.3667	0.19906	45.2709	29.1339	0.769685	31.1345	33.8011
1557189_at	DNASE1	0.862534	33.8011	39.005	0.746845	45.2749	39.0002	0.895356	45.3053	Undefined
231297_at	DOT1L	0.957659	49.4484	Undefined	0.742445	39	39.272	0.477269	34	Undefined
209187_at	DR1	0.11236	Undefined	39.0076	0.412404	Undefined	39.2669	0.0449867	Undefined	23.6348
202810_at	DRG1	0.382112	49.4383	39.6064	0.580784	49.4419	33.8009	0.704095	39.6034	39.2708
1553105_s_at	DSG2	0.00731311	Undefined	21.3333	0.571552	Undefined	51.2713	0.0153338	31.1377	Undefined
204455_at	DST	0.0243872	Undefined	24.5	0.471769	55.3679	45.2715	0.946762	39.6021	51.3038
208956_x_at	DUT	0.700039	39.0012	29.1349	0.221745	39.0022	Undefined	0.157009	34.0104	Undefined
201907_x_at	DVL3	0.744472	39.6083	27.2009	0.366417	39.6006	Undefined	0.473471	33.8011	Undefined
241713_s_at	DYX1C1	0.219616	33.5855	39.0048	0.514376	51.2674	39.2667	0.856261	45.2827	39.2761
2028_s_at	E2F1	0.156649	Undefined	24.5	0.905993	39.6008	39.2677	0.758628	39.603	Undefined
1568673_s_at	EAF2	0.330535	55.4136	24.5	0.832422	33.8012	39.0003	0.75221	33.804	39.2746
227103_s_at	ECE2	0.0321622	Undefined	24.5002	0.617812	45.2674	39.2689	0.272785	23.6333	51.2823
218225_at	ECSIT	0.388036	Undefined	29.1333	0.937467	34.0001	51.2681	0.44523	31.905	Undefined
219787_s_at	ECT2	0.0479373	Undefined	27.2022	0.965637	39.6	45.2742	0.910297	39.2717	31.9
227540_at	EEFSEC	0.129833	33.8096	55.3767	0.0807634	33.8023	55.3691	0.0337338	23.6348	Undefined
212653_s_at	EHBP1	0.144141	42.8015	24.1333	0.290324	45.2684	31.1335	0.894274	39.6045	31.9005
218935_at	EHD3	0.0619874	Undefined	27.2028	0.484203	39.6002	39.2692	0.332057	28.8667	39.2739
211956_s_at	EIF1	0.101437	42.8107	29.1337	0.538752	39.6039	51.2732	0.0974267	23.645	Undefined
212351_at	EIF2B5	0.568936	Undefined	29.1344	0.84382	49.4449	39.2668	0.958187	45.2847	39.6136
208264_s_at	EIF3J	0.0170633	Undefined	19.8338	0.450444	Undefined	33.8	0.787444	39.2677	33.8004
212716_s_at	EIF3K	0.125555	Undefined	39.6195	0.964597	49.439	39.6002	0.482761	31.9	51.2723
200912_s_at	EIF4A2	0.34257	Undefined	33.8004	0.661182	39.0015	51.27	0.918685	34.0068	28.1046
221539_at	EIF4EBP1	0.439102	39.6004	24.1337	0.4164	39.0027	39.6018	0.578637	34.0182	51.2882
208624_s_at	EIF4G1	0.980826	49.4515	42.8114	0.274305	34.0001	51.2667	0.495863	34.0027	51.269
213753_x_at	EIF5A	0.379636	49.4671	24.1337	0.556001	49.4402	39.6027	0.862439	Undefined	51.2764
210213_s_at	EIF6	0.0179678	Undefined	21.335	0.240024	42.8015	28.867	0.641353	34.0044	28.8675
210827_s_at	ELF3	0.646856	Undefined	29.1337	0.935286	34	33.5675	0.588825	34.0029	45.3026
226502_at	ELMOD2	0.796998	33.8037	39.6011	0.659209	45.2718	39.0029	0.91912	51.2744	31.9
201341_at	ENC1	0.254645	Undefined	39.6054	0.125343	45.2725	29.1336	0.911551	31.9006	34.0017
1438_at	EPHB3	0.546056	22.5707	39.6043	0.126129	29.1334	Undefined	0.16107	39.6084	Undefined
91826_at	EPS8L1	0.360339	39.6003	29.1379	0.531717	Undefined	39.6048	0.789342	33.803	39.2764
1555274_a_at	EPT1	0.00473216	Undefined	24.1348	0.791923	55.3699	51.2696	0.377287	39.2747	51.2714
226213_at	ERBB3	0.812457	33.5775	39.0048	0.796201	51.2761	39.0018	0.97103	Undefined	Undefined
203720_s_at	ERCC1	0.0747924	49.4342	24.5002	0.0544024	Undefined	28.8671	0.175325	Undefined	28.8675
224576_at	ERGIC1	0.131487	Undefined	28.3676	0.0231004	Undefined	29.1339	0.591187	39.2774	33.8036
33494_at	ETFDH	0.910166	33.813	29.1336	0.585875	42.8047	33.5671	0.606919	Undefined	39.2712
218363_at	EXD2	0.274528	Undefined	28.3674	0.534247	39.2667	39.6027	0.861618	39.2743	45.2737
218481_at	EXOSC5	0.0197444	49.4349	21.334	0.310237	49.4386	33.8018	0.962153	45.2777	33.8022
236481_at	FAH	0.394411	33.8002	Undefined	0.97724	45.2682	39.6003	0.460331	Undefined	39.6034
214890_s_at	FAM149A	0.357377	21.3361	39.6001	0.346093	31.9003	42.8023	0.180632	31.1472	51.28
215133_s_at	FAM153A /// FAM153B	0.102736	Undefined	22.5667	0.0372698	Undefined	23.6337	0.0753208	Undefined	31.1379
224345_x_at	FAM162A	0.184492	Undefined	33.5712	0.972688	42.8005	39.6006	0.645716	39.2753	39.6069
227410_at	FAM43A	0.218753	28.3673	55.3766	0.0879737	28.3667	51.2676	0.228173	28.867	Undefined
243011_at	FAM55C	0.794903	33.5721	24.5041	0.874141	39.2667	31.9001	0.607092	39.6002	Undefined
229002_at	FAM69B	0.651833	Undefined	39.0128	0.729016	33.8047	31.9002	0.860987	33.8031	51.276
235269_at	FAM83F	0.882229	55.4232	29.1353	0.805461	39.6009	39.2686	0.714638	39.6091	39.2682
242560_at	FANCD2	0.561185	33.5739	39.6082	0.54411	39.2668	39.6033	0.998001	51.2847	39.6013
211623_s_at	FBL	0.0135958	Undefined	22.5679	0.262117	55.3702	33.8006	0.693231	Undefined	51.2858
219208_at	FBXO11	0.0918542	Undefined	24.3335	0.963077	33.8	42.8018	0.971688	51.288	45.2707
225737_s_at	FBXO22	0.0219569	Undefined	19.1699	0.608942	39.6009	33.8007	0.835655	34.0091	39.2749
235169_at	FBXO27	0.303267	42.8018	21.3333	0.860982	49.4368	45.268	0.575112	34.0069	51.2735
224369_s_at	FBXO38	0.440157	Undefined	39.0008	0.22012	45.2681	34.0002	0.827685	39.6007	33.8008
225099_at	FBXO45	0.740719	55.412	49.4606	0.666145	39.0015	45.2722	0.692443	Undefined	31.9028
228220_at	FCHO2	0.00771404	42.8009	20.3	0.535553	33.8	34.0001	0.11278	17.0024	51.2797
210521_s_at	FETUB	0.426053	49.4365	28.3679	0.386431	39.6003	51.2715	0.186354	33.8049	Undefined
207501_s_at	FGF12	0.743595	28.3678	33.57	0.424342	45.2719	31.9014	0.560448	39.6	Undefined
1563830_a_at	FHAD1	0.340459	55.3698	39.003	0.110728	51.2668	33.5675	0.326263	51.2936	22.5051
219906_at	FLJ10213	0.981774	39.6006	33.8003	0.598648	49.4363	33.5676	0.358684	Undefined	34.0009
231641_at	FLJ10213	0.0687507	29.1427	Undefined	0.634379	51.2684	39.0005	0.0837968	Undefined	23.6367
220296_at	FLJ38109	0.736501	33.8095	39.6006	0.349357	51.27	39.0013	0.426416	51.2801	34.0215
210607_at	FLT3LG	0.997165	33.8	39.606	0.65279	33.8	45.2683	0.682972	Undefined	31.9001
215363_x_at	FOLH1	0.15751	Undefined	19.1682	0.770915	39.2672	33.5675	0.493629	39.2699	Undefined
204437_s_at	FOLR1	0.10599	22.5694	49.44	0.657823	34.0004	45.2702	0.897292	39.6005	45.2974
218880_at	FOSL2	0.0371902	42.8004	21.3341	0.112275	Undefined	31.1347	0.865622	34.0025	39.2772
220102_at	FOXL2	0.412947	27.2011	Undefined	0.289258	31.1351	45.2689	0.634633	31.1363	45.267
202580_x_at	FOXM1	0.0633158	Undefined	27.2027	0.793078	49.4353	45.2697	0.209819	34.0182	Undefined
220707_s_at	FOXRED2	0.997811	49.443	39.601	0.424527	42.8042	51.2713	0.687769	34.0055	Undefined
219170_at	FSD1	0.485023	39.0076	24.5	0.195037	33.8016	Undefined	0.0236659	28.1075	Undefined
214088_s_at	FUT3	0.307961	27.2173	33.8033	0.560104	45.2717	33.8036	0.686603	51.2932	28.8667
201636_at	FXR1	0.176399	Undefined	28.368	0.957716	39.6002	33.8003	0.338927	45.2732	Undefined
205384_at	FXYD1	0.0220731	24.5071	Undefined	0.117547	28.3694	51.2673	0.621674	33.8121	45.2764
224641_at	FYTTD1	0.055432	42.8011	22.5707	0.779004	49.4375	45.2685	0.88274	39.6066	51.286
201723_s_at	GALNT1	0.425475	27.2027	Undefined	0.559	39.001	39.2693	0.413706	45.2946	Undefined
204471_at	GAP43	0.0989172	Undefined	21.3333	0.165833	39.6	31.9004	0.56506	Undefined	39.2707
217398_x_at	GAPDH	0.00598608	Undefined	21.334	0.292883	Undefined	33.8017	0.943683	Undefined	Undefined
31874_at	GAS2L1	0.26509	42.8004	29.1373	0.802028	39.6038	39.6002	0.222412	13.2667	39.6006
235310_at	GCET2	0.407503	28.3734	39.6046	0.633467	29.1336	39.6091	0.970708	45.2766	39.6041
225161_at	GFM1	0.00927925	Undefined	19.1687	0.214034	Undefined	39.268	0.52363	34.0182	31.1386
211767_at	GINS4	0.718855	28.3737	29.135	0.830658	39.2668	39.6037	0.519231	45.283	Undefined
226701_at	GJA5	0.906805	29.1365	33.5691	0.713138	39.0055	39.2683	0.643778	23.6347	39.2761
231771_at	GJB6	0.682582	49.4442	24.5003	0.782775	49.4397	45.2712	0.64395	39.6045	Undefined
244680_at	GLRB	0.206311	Undefined	28.3667	0.443089	39.2694	39.6073	0.243884	Undefined	39.6108
218473_s_at	GLT25D1	0.0242398	Undefined	20.3	0.736969	45.2722	49.4435	0.247793	33.8018	51.2693
235678_at	GM2A	0.236869	42.815	19.8333	0.617171	42.8034	Undefined	0.0219013	22.5	Undefined
214431_at	GMPS	0.0473957	Undefined	27.2023	0.433636	49.439	33.8017	0.297729	Undefined	31.9006
223488_s_at	GNB4	0.570111	39.015	Undefined	0.608893	39.6001	51.2775	0.651016	39.6086	51.2896
238002_at	GOLIM4	0.814048	39.0082	49.4654	0.645044	39.0064	39.267	0.792294	28.106	39.2699
223705_s_at	GPBP1	0.0762909	Undefined	29.1337	0.0765	Undefined	33.8036	0.803806	Undefined	33.8014
212950_at	GPR116	0.679083	24.5008	42.8058	0.282037	Undefined	42.8021	0.317033	28.1118	45.2682
232267_at	GPR133	0.484613	24.5008	39.0102	0.717978	33.5675	45.2671	0.620197	39.2816	51.2757
207183_at	GPR19	0.836163	33.5707	21.3333	0.663792	39.2698	33.8009	0.498722	Undefined	39.6114
221297_at	GPRC5D	0.162303	39.0158	Undefined	0.0507608	33.8056	Undefined	0.911037	45.2799	51.2752
206709_x_at	GPT	0.938732	28.3671	29.1333	0.153624	33.5686	Undefined	0.144655	31.1359	Undefined
210761_s_at	GRB7	0.0164748	Undefined	28.373	0.336513	45.2712	33.8004	0.230333	39.6098	Undefined
221549_at	GRWD1	0.537651	42.8119	24.5011	0.284557	42.801	28.8672	0.434638	51.2827	33.808
219233_s_at	GSDMB	0.400029	33.5832	42.8052	0.259768	34.0003	49.4365	0.586414	34.0007	33.8035
1557915_s_at	GSTO1	0.149435	Undefined	55.4427	0.865372	42.803	39.2702	0.0911912	33.8249	Undefined
222104_x_at	GTF2H3	0.303806	27.2052	42.8114	0.846423	49.4499	34.0004	0.274793	51.3011	22.5013
204318_s_at	GTSE1	0.383695	49.4456	24.5	0.574533	49.4381	33.8003	0.852561	51.2967	39.6072
205488_at	GZMA	0.6403	42.8023	55.4442	0.924257	39.2667	34.0002	0.525143	31.9036	34.002
204805_s_at	H1FX	0.765865	39.0043	55.3893	0.0694937	33.8029	Undefined	0.147054	28.1075	Undefined
213911_s_at	H2AFZ	0.0146645	Undefined	24.5012	0.944863	49.4383	39.6027	0.481933	39.2775	33.8004
222685_at	HAUS6	0.438853	42.802	24.3335	0.958684	42.8012	51.281	0.565467	45.2754	Undefined
227679_at	HDAC11	0.45659	39.6027	28.3719	0.686536	42.8008	39.007	0.299013	31.9	Undefined
228266_s_at	HDGFRP3	0.958283	39.0147	33.5718	0.761983	39.6005	39.6002	0.806107	34.0003	39.6002
59999_at	HIF1AN	0.239358	Undefined	27.2006	0.598847	51.2683	39.6001	0.75137	51.2752	39.6001
219028_at	HIPK2	0.834749	39.0035	39.6148	0.207773	Undefined	33.8028	0.239313	Undefined	39.61
214537_at	HIST1H1D	0.175083	28.3687	39.6001	0.479329	29.1342	39.0023	0.536908	45.2772	33.8012
208546_x_at	HIST1H2BH	0.781176	39.6055	55.3779	0.356775	33.5677	55.3741	0.297058	34.0061	Undefined
207833_s_at	HLCS	0.0687576	55.3799	24.5002	0.144936	55.3717	39.6105	0.620493	Undefined	39.6068
212596_s_at	HMGXB4	0.870996	33.5834	29.1343	0.603594	39.6005	39.6002	0.135255	51.2763	22.5
204112_s_at	HNMT	0.717588	39.008	29.1348	0.342736	42.8016	34.0028	0.715026	39.6142	51.2837
1555844_s_at	HNRNPM	0.138283	Undefined	33.8006	0.632273	42.8021	51.2678	0.666714	31.9086	33.8014
206194_at	HOXC4	0.0523749	24.3378	Undefined	0.0244498	24.3349	Undefined	0.18757	22.502	39.6003
220927_s_at	HPSE2	0.216079	24.5001	Undefined	0.842153	49.4372	Undefined	0.240445	Undefined	31.9012
213991_s_at	HS3ST1	0.291172	33.5672	42.8021	0.23024	33.5674	Undefined	0.287406	31.9008	Undefined
226188_at	HSPC159	0.880217	42.8247	39.0006	0.451229	33.5695	45.2704	0.375894	28.8728	45.2753
204744_s_at	IARS	0.0859237	49.4451	24.3364	0.845642	39.6002	34.0001	0.0650876	39.2904	Undefined
204569_at	ICK	0.592211	Undefined	29.1339	0.226463	33.8002	55.3674	0.139445	34.008	Undefined
218847_at	IGF2BP2	0.384237	39.6004	24.3335	0.478056	45.2672	33.5674	0.49641	39.6091	Undefined
239430_at	IGFL1	0.784047	49.4504	Undefined	0.70981	39.0032	39.2709	0.240703	Undefined	39.283
228375_at	IGSF11	0.469396	27.2017	Undefined	0.949409	39.2667	33.8015	0.620039	Undefined	33.8
206926_s_at	IL11	0.280958	22.5672	33.5686	0.34537	31.1345	39.2667	0.553923	39.612	Undefined
212195_at	IL6ST	0.798913	42.8315	49.4455	0.622975	31.9009	39.001	0.316293	28.1113	45.2773
217805_at	ILF3	0.00012781	Undefined	24.3392	0.0669383	Undefined	33.8025	0.807208	34.004	28.1
206766_at	ITGA10	0.161816	27.2011	Undefined	0.195281	28.1009	55.3691	0.717616	28.1037	39.6056
201389_at	ITGA5	0.0217934	Undefined	20.3	0.0935773	42.8002	28.8671	0.795039	33.8021	39.2746
206009_at	ITGA9	0.169208	19.8347	55.4142	0.562839	45.2725	55.3728	0.329105	Undefined	39.6098
239695_at	JAK1	0.0453966	29.1335	Undefined	0.481853	34.0001	42.8026	0.688322	31.9	45.2764
205889_s_at	JAKMIP2	0.0695983	22.5667	Undefined	0.123925	24.3334	51.2683	0.705562	45.2727	Undefined
229139_at	JPH1	0.870665	28.3743	29.1342	0.84757	39.2708	39.0021	0.40977	39.2673	Undefined
220776_at	KCNJ14	0.781434	33.8037	28.3667	0.0900541	31.1346	39.2668	0.0653909	28.1014	Undefined
204487_s_at	KCNQ1	0.246023	29.1343	49.4343	0.633269	42.8021	45.2692	0.168062	Undefined	28.8678
219479_at	KDELC1	0.290163	39.6006	29.1347	0.885512	39.6003	39.2679	0.606903	22.5	39.6003
212492_s_at	KDM4B	0.0586045	29.1548	55.3855	0.210151	33.5669	51.2718	0.388601	39.2673	31.1333
202417_at	KEAP1	0.0573738	Undefined	27.2	0.917533	45.2679	49.4404	0.0478065	39.6006	Undefined
204372_s_at	KHSRP	0.579138	22.5787	33.8025	0.522489	31.9026	39.6035	0.526498	34.0003	Undefined
201978_s_at	KIAA0141	0.563253	39.0018	39.6001	0.982305	39.6001	39.6007	0.820228	Undefined	Undefined
213208_at	KIAA0240	0.43129	24.5035	39.6218	0.0289334	22.5012	55.369	0.0351098	28.1048	Undefined
222468_at	KIAA0319L	0.872138	24.5128	39.6003	0.828449	51.2724	39.6001	0.518962	34.0002	31.1352
213234_at	KIAA1467	0.833865	33.5697	39.0037	0.724913	39.6002	51.2713	0.209566	39.2698	Undefined
231855_at	KIAA1524	0.416196	42.8088	22.569	0.637734	39.6004	45.2673	0.930362	39.2671	31.9
227433_at	KIAA2018	0.715272	49.4439	39.0016	0.69372	39.603	45.2692	0.329617	39.2707	Undefined
205235_s_at	KIF20B	0.582705	33.5739	33.8022	0.917961	49.4428	39.6007	0.650435	Undefined	45.2682
226328_at	KLF16	0.0184522	Undefined	22.5667	0.798782	39.0031	45.2703	0.0619157	33.812	Undefined
219157_at	KLHL2	0.797067	33.8092	49.4547	0.770693	39.0008	39.2668	0.384471	Undefined	39.2757
221986_s_at	KLHL24	0.0370316	21.3352	Undefined	0.0222934	24.1336	Undefined	0.114465	28.8746	51.2715
216699_s_at	KLK1	0.239896	55.4447	Undefined	0.631711	51.279	49.4368	0.790686	39.6037	39.2709
217315_s_at	KLK13	0.823776	39.0139	27.2018	0.481477	33.8022	42.8029	0.590433	39.6106	Undefined
1552319_a_at	KLK8	0.781572	55.3751	Undefined	0.793593	39.6001	42.8038	0.500339	39.2679	31.9013
206316_s_at	KNTC1	0.12506	55.3788	27.2017	0.470443	49.434	39.6033	0.428733	34.0086	Undefined
202055_at	KPNA1	0.588512	49.4448	39.6183	0.230603	39.0044	Undefined	0.192981	23.6343	51.2765
225267_at	KPNA4	0.0321782	Undefined	24.3359	0.645117	Undefined	39.6001	0.490267	45.2719	33.8001
34031_i_at	KRIT1	0.0820683	42.8044	33.5725	0.929746	39.6014	39.6002	0.0452676	28.8749	Undefined
209008_x_at	KRT8	0.0298034	Undefined	22.5667	0.181566	55.3711	28.1	0.813808	39.2726	28.1
218701_at	LACTB2	0.0883029	Undefined	29.1391	0.28683	Undefined	33.8003	0.0742407	39.2748	Undefined
202020_s_at	LANCL1	0.189927	42.8038	29.1363	0.758481	42.8018	33.8002	0.361527	34.0094	Undefined
204012_s_at	LCMT2	0.700072	39.0147	55.4201	0.297525	29.1336	39.2705	0.459842	34.0021	39.6
206400_at	LGALS7 /// LGALS7B	0.979826	55.4893	42.8077	0.671011	39.603	33.8003	0.0973431	Undefined	33.8006
206881_s_at	LILRA3	0.761276	28.3676	39.6023	0.525112	39.0025	39.2705	0.0799784	Undefined	31.9046
216952_s_at	LMNB2	0.0125376	Undefined	12.4667	0.911576	55.3702	Undefined	0.297146	34.0005	Undefined
242722_at	LMO7	0.91129	33.8016	39.0017	0.876748	33.8022	39.0027	0.838488	39.2745	34.0001
225214_at	LOC100129034	0.505086	42.8159	28.3677	0.146005	Undefined	28.3667	0.15597	31.1465	45.2682
242585_at	LOC100131067	0.0557408	22.5681	Undefined	0.80926	49.4398	42.8013	0.0892502	Undefined	31.9097
240936_at	LOC100287290	0.0141972	22.5689	Undefined	0.920292	45.2769	39.0024	0.361835	51.2702	31.9013
229187_at	LOC283788	0.287234	28.3668	Undefined	0.208415	Undefined	39.6	0.0270007	Undefined	34.004
244189_at	LOC284900	0.893151	24.5042	29.1388	0.875611	33.5683	33.8025	0.83814	39.2774	33.8019
235977_at	LONRF2	0.719832	55.4372	Undefined	0.560829	51.2766	39.6025	0.418875	39.2774	23.6333
230252_at	LPAR5	0.643273	39.6008	Undefined	0.244284	42.8013	Undefined	0.189234	33.8046	Undefined
202821_s_at	LPP	0.151169	42.8146	Undefined	0.251922	39.0017	Undefined	0.937369	33.802	51.2983
214109_at	LRBA	0.430369	21.3346	29.1345	0.88838	33.8001	33.8007	0.965663	45.2741	39.6084
214739_at	LRCH3	0.7186	39.6076	42.8182	0.475845	39.6002	42.8007	0.948195	Undefined	Undefined
207797_s_at	LRP2BP	0.306723	24.5003	33.5748	0.378553	39.6038	31.1333	0.377152	51.2856	31.1349
225745_at	LRP6	0.651432	Undefined	55.389	0.80901	39.6001	51.2712	0.960107	39.6007	33.8014
211971_s_at	LRPPRC	0.174011	Undefined	24.136	0.852055	39.2667	39.6048	0.360459	39.2763	Undefined
225479_at	LRRC58	0.613913	28.3723	39.603	0.22411	33.5698	51.2681	0.0801249	28.8685	Undefined
221536_s_at	LSG1	0.666819	42.8023	27.203	0.360581	39.6003	51.2697	0.506166	45.2762	22.5013
203534_at	LSM1	0.104473	49.4379	33.5758	0.96886	42.8014	39.6033	0.364192	Undefined	Undefined
202736_s_at	LSM4	0.00473567	Undefined	24.3486	0.719306	39.6022	33.8006	0.455976	34.0006	Undefined
203005_at	LTBR	0.0854532	Undefined	22.5667	0.944594	Undefined	Undefined	0.224398	33.8096	Undefined
206480_at	LTC4S	0.309979	33.8075	55.3762	0.835499	33.801	45.2685	0.120794	31.9012	Undefined
224656_s_at	LUZP6 /// MTPN	0.00987401	Undefined	29.137	0.600542	Undefined	34	0.0951178	39.6174	Undefined
242838_at	MAP6D1	0.386899	42.8163	Undefined	0.057064	33.5668	Undefined	0.0349925	34.0037	Undefined
235550_at	MAP9	0.129661	20.3104	55.38	0.763086	45.2774	33.8015	0.411622	Undefined	31.1344
1552263_at	MAPK1	0.360595	39.6035	24.1358	0.723035	39.604	39.6001	0.563829	28.868	39.2668
206106_at	MAPK12	0.998625	29.1359	28.3678	0.889589	55.3851	39.2676	0.779839	39.6047	39.2707
210570_x_at	MAPK9	0.231254	22.5681	49.4503	0.325212	31.1341	49.437	0.426789	39.6017	Undefined
200712_s_at	MAPRE1	0.00285969	Undefined	12.4687	0.407575	49.4364	34	0.29926	17	39.2687
204179_at	MB	0.112334	55.3732	24.1342	0.0768061	55.3692	27.2001	0.174888	Undefined	28.8684
241813_at	MBD1	0.702912	24.5004	39.6032	0.413641	28.8669	51.274	0.468872	39.6004	Undefined
226797_at	MBTD1	0.758369	33.5775	29.1339	0.861956	39.6003	33.8029	0.848231	39.6004	Undefined
221467_at	MC4R	0.131629	33.5702	Undefined	0.672716	39.0006	33.8003	0.679092	39.276	31.9021
221354_s_at	MCHR1	0.748507	39.0062	29.1349	0.996702	39.0002	33.8025	0.631342	45.2906	31.9028
202107_s_at	MCM2	0.0858359	Undefined	27.2022	0.590302	49.435	45.2727	0.87026	39.2756	Undefined
216237_s_at	MCM5	0.0591517	Undefined	29.1365	0.939906	39.6003	39.6003	0.501169	Undefined	39.6074
204825_at	MELK	0.0212534	55.3723	22.5686	0.53408	49.4358	33.8008	0.58503	51.3035	Undefined
235911_at	MFI2	0.797479	Undefined	Undefined	0.386712	39.6001	31.134	0.798117	39.2818	45.2789
224725_at	MIB1	0.00117785	Undefined	19.1777	0.317895	55.3669	33.8003	0.623029	34.0042	Undefined
212715_s_at	MICAL3	0.746739	28.3743	33.5834	0.815977	39.6003	39.6003	0.441868	31.9078	Undefined
231975_s_at	MIER3	0.00444845	Undefined	28.3726	0.0451952	Undefined	33.8014	0.40189	39.601	34.0004
206585_at	MKRN3	0.901697	55.4849	39.0007	0.601048	39.2702	33.5669	0.29388	39.2712	28.1039
200948_at	MLF2	0.0645066	Undefined	24.1347	0.741564	Undefined	39.6047	0.697732	39.2775	33.8018
224784_at	MLLT6	0.58994	29.1385	39.001	0.0609348	31.9008	49.4372	0.00102212	17	Undefined
205330_at	MN1	0.667896	42.8079	28.3674	0.656224	42.8025	31.9004	0.677372	45.2679	51.2789
206205_at	MPHOSPH9	0.773266	49.4481	39.6056	0.660153	49.4383	33.8005	0.956319	39.2747	33.8061
206436_at	MPPED1	0.593334	29.1339	39.0032	0.458235	33.8004	45.2684	0.984125	51.3052	39.2667
208787_at	MRPL3	0.0848008	42.8013	19.1699	0.284488	49.4352	31.9	0.649766	Undefined	Undefined
223480_s_at	MRPL47	0.0881079	Undefined	29.1351	0.40111	39.6004	51.27	0.555817	34.0125	39.6069
223086_x_at	MRPL51	0.00433938	Undefined	21.334	0.45839	42.8005	33.8013	0.526496	39.6004	51.2728
204331_s_at	MRPS12	0.00081826	Undefined	24.1342	0.456156	49.4375	39.271	0.0945353	34.027	Undefined
218398_at	MRPS30	0.179797	Undefined	24.3349	0.920709	39.6005	33.8011	0.870016	45.2806	33.8064
202911_at	MSH6	0.069219	Undefined	24.3353	0.734406	39.6002	42.8016	0.991364	39.2705	45.2809
206333_at	MSI1	0.967597	39.0035	24.5	0.838209	39.6037	33.5668	0.93448	33.8066	31.1333
218733_at	MSL2	0.986263	39.0014	28.3667	0.721873	39.0081	33.8003	0.840095	39.6041	33.8004
213380_x_at	MST1P9	0.819677	22.5714	33.8079	0.0479789	Undefined	33.8032	0.00080806	Undefined	22.502
205455_at	MST1R	0.694611	24.503	33.8026	0.198007	Undefined	39.0041	0.0115458	Undefined	34.0004
226856_at	MUSTN1	0.0396914	21.3372	49.4359	0.622073	42.8025	51.2676	0.406496	Undefined	51.2785
202180_s_at	MVP	0.0776817	42.803	24.3336	0.42665	39.6021	34	0.416336	Undefined	39.2797
228846_at	MXD1	0.00339424	Undefined	19.8333	0.018474	Undefined	22.5003	0.654601	Undefined	39.6307
218926_at	MYNN	0.731234	27.2041	39.0061	0.93466	39.603	33.8005	0.804732	45.2716	Undefined
212462_at	MYST4	0.100057	28.3711	Undefined	0.0136062	28.8667	Undefined	0.649885	39.6005	Undefined
217745_s_at	NAA50	0.0309403	Undefined	28.3698	0.897083	49.4398	45.272	0.880903	39.6079	33.8019
202268_s_at	NAE1	0.165487	Undefined	27.2048	0.651944	42.8017	33.8016	0.758552	39.2769	31.9078
201517_at	NCBP2	0.175037	Undefined	28.3678	0.780182	45.2709	Undefined	0.659649	34.0012	33.8
204725_s_at	NCK1	0.0231977	Undefined	29.1409	0.451441	45.2687	Undefined	0.0895528	31.1375	Undefined
1553586_at	NCRNA00095	0.888462	55.4123	33.5667	0.483348	51.2746	29.1335	0.469597	51.2692	34.0027
217800_s_at	NDFIP1	0.508739	42.8011	39.6059	0.854313	42.8014	51.2684	0.447054	33.8041	51.2765
208969_at	NDUFA9	0.014473	49.4359	21.334	0.524693	42.8016	33.8024	0.823272	39.2699	39.609
219396_s_at	NEIL1	0.0462476	27.222	55.3756	0.206625	33.5673	49.4382	0.40991	31.1358	Undefined
204641_at	NEK2	0.313313	49.4554	27.2017	0.994349	49.4366	42.802	0.84919	34.0012	31.9
229834_at	NFIX	0.47502	49.4674	33.5692	0.437779	39.6005	33.5711	0.261777	34.0002	39.2677
201076_at	NHP2L1	0.187065	42.8144	27.2013	0.412015	39.0003	49.435	0.471321	34.0019	31.9
205893_at	NLGN1	0.71754	29.1385	39.6009	0.326893	29.1334	49.4361	0.603535	34.0029	31.9
218036_x_at	NMD3	0.00253179	Undefined	24.3343	0.245373	Undefined	33.8011	0.739535	45.2738	39.2716
206197_at	NME5	0.0616662	16.9419	49.449	0.270549	34.0012	49.4379	0.70242	34.0024	Undefined
228090_at	NMNAT3	0.234469	27.2058	39.6004	0.104709	33.568	Undefined	0.0595987	28.8685	Undefined
218889_at	NOC3L	0.121297	42.8008	24.5006	0.19746	42.8025	31.1356	0.53769	45.27	31.1333
200875_s_at	NOP56	0.0956484	Undefined	29.1354	0.995399	39.6003	39.6031	0.760376	39.2753	Undefined
214722_at	NOTCH2NL	0.870622	27.2048	29.1344	0.592002	45.2707	34.0004	0.292076	51.2931	14.4667
203238_s_at	NOTCH3	0.865385	27.2028	29.1338	0.750111	39.0038	31.9002	0.264288	34.0065	51.2683
221923_s_at	NPM1	0.228466	55.3915	27.2032	0.708143	39.6001	33.8095	0.786438	51.2736	Undefined
205129_at	NPM3	0.00324836	Undefined	24.5	0.164364	Undefined	31.9005	0.805585	51.2732	33.8055
228547_at	NRXN1	0.994754	28.3691	33.5667	0.605945	29.1341	39.0018	0.201686	23.6333	39.6002
1561847_at	NUDT17	0.543929	29.1361	39.0032	0.198515	31.1334	Undefined	0.17027	31.1347	Undefined
214250_at	NUMA1	0.904257	42.8146	39.0064	0.238671	42.8012	34.0051	0.329111	33.8004	22.5
207740_s_at	NUP62	0.0348705	Undefined	24.3368	0.181455	55.3766	31.9003	0.95715	34.0012	39.274
215952_s_at	OAZ1	0.0315272	Undefined	28.3707	0.830426	45.2677	51.2671	0.148319	31.9075	Undefined
232644_x_at	OCIAD1	0.29266	27.2054	39.0054	0.931747	33.8014	34.0003	0.0967357	Undefined	28.1061
212213_x_at	OPA1	0.627318	39.6007	28.3674	0.921672	39.6002	33.8015	0.54888	45.2764	Undefined
1567245_at	OR5J2	0.559987	39.0009	Undefined	0.297744	39.0027	24.3341	0.00638446	Undefined	14.1357
208285_at	OR7A5	0.0859284	24.1336	Undefined	0.960806	39.6001	51.2721	0.395408	39.6006	34.0037
205085_at	ORC1L	0.470408	55.4029	28.3684	0.889314	49.4344	39.6	0.47573	Undefined	Undefined
218304_s_at	OSBPL11	0.422383	42.8107	39.6176	0.269184	33.5672	55.3701	0.321275	45.298	Undefined
223464_at	OSBPL5	0.39108	49.4375	39.0007	0.0584267	Undefined	39	0.144213	Undefined	39.28
220669_at	OTUD4	0.289543	39.6108	27.2	0.00609122	Undefined	31.1337	0.0361661	Undefined	31.9006
238839_at	OTX1	0.35338	39.6067	Undefined	0.91043	39.6008	42.8008	0.276725	Undefined	31.9068
208878_s_at	PAK2	0.0922991	Undefined	24.3335	0.647111	39.6001	51.2771	0.462265	45.2747	33.8024
218809_at	PANK2	0.699994	39.6008	29.134	0.956918	45.2704	39.6001	0.471491	31.9031	Undefined
218271_s_at	PARL	0.0866171	49.4447	22.5679	0.696662	49.4431	Undefined	0.210408	39.2705	Undefined
229138_at	PARP11	0.82759	39.0013	33.8109	0.358681	42.8036	27.2026	0.806815	45.2775	51.2882
209940_at	PARP3	0.204667	33.8002	28.3704	0.636676	31.9017	39.0011	0.66045	39.6045	51.2883
219033_at	PARP8	0.637188	42.8079	39.6004	0.34317	Undefined	39.6005	0.168901	Undefined	34.0053
205253_at	PBX1	0.924103	49.4474	39.6018	0.48443	39.0013	51.2758	0.375084	45.2761	31.9
226119_at	PCMTD1	0.190357	39.005	55.3746	0.223653	39.004	Undefined	0.50415	34.0001	51.2702
204209_at	PCYT1A	0.69513	39.6191	39.0112	0.734064	45.2685	51.2733	0.664808	45.29	51.2771
207634_at	PDCD1	0.0558496	28.3671	Undefined	0.0349067	31.1338	Undefined	0.485309	39.6248	Undefined
222492_at	PDXK	0.13613	Undefined	29.1375	0.135765	51.2698	31.1344	0.723547	45.2752	39.2871
223290_at	PDXP /// SH3BP1	0.0682278	42.8017	24.1352	0.671211	42.8025	45.2694	0.78991	39.6192	33.8002
205380_at	PDZK1	0.380849	33.5686	Undefined	0.433189	39.6006	Undefined	0.794935	39.6001	45.2791
230068_s_at	PEG3AS	0.963962	33.8074	Undefined	0.895222	33.8039	33.5678	0.830599	51.2849	45.2736
226731_at	PELO	0.81834	39.0065	49.4459	0.722744	39.6005	49.4369	0.264467	22.5013	51.2727
1555130_at	PER3	0.6265	55.3869	33.8	0.148991	Undefined	39.6019	0.317463	Undefined	39.6041
202212_at	PES1	0.00026604	Undefined	19.1699	0.1771	Undefined	39.2699	0.764314	34.0057	33.805
201600_at	PHB2	0.00212021	Undefined	12.4675	0.267749	49.4349	31.9005	0.581469	39.6005	33.8036
238693_at	PHC3	0.255221	39.6062	Undefined	0.893108	39.6001	33.8006	0.927971	45.2685	39.6035
218517_at	PHF17	0.0862026	22.5681	Undefined	0.810075	39.2681	55.3732	0.766259	39.2681	39.6061
225309_at	PHF5A	0.955758	39.0018	42.8113	0.878302	39.002	39.6003	0.852184	34.0037	39.2678
225688_s_at	PHLDB2	0.358908	39.0054	33.5769	0.556644	42.8015	Undefined	0.0627833	28.1013	Undefined
226846_at	PHYHD1	0.850057	49.4731	33.8065	0.128437	Undefined	33.8016	0.027093	Undefined	31.905
226147_s_at	PIGR	0.179614	20.3023	55.3759	0.560967	39.2694	45.2688	0.307334	39.6007	Undefined
1563111_a_at	PIGX	0.102381	Undefined	24.5001	0.96955	55.3704	51.2702	0.115603	34.0109	Undefined
204297_at	PIK3C3	0.0133505	Undefined	24.1405	0.147531	45.2671	29.1339	0.599124	Undefined	33.8
212740_at	PIK3R4	0.722426	39.0015	39.605	0.78021	39.0038	39.6023	0.759872	34.0022	Undefined
202522_at	PITPNB	0.00511554	42.8021	11.6	0.441063	42.802	31.9007	0.619576	34.0021	39.2762
219584_at	PLA1A	0.134204	24.1364	Undefined	0.0140933	28.1017	Undefined	0.30541	39.2878	51.273
231009_at	PLA2G12B	0.236139	33.5726	Undefined	0.75528	33.5675	33.8006	0.736408	Undefined	39.6067
244374_at	PLAC2	0.00889686	24.3337	Undefined	0.908203	39.0007	34	0.0215744	Undefined	31.1416
226636_at	PLD1	0.440857	39.0081	42.8016	0.179355	34	Undefined	0.231926	39.6121	Undefined
224883_at	PLDN	0.705897	42.8107	55.4711	0.502031	34.0003	39.6	0.180834	31.1409	51.2773
225136_at	PLEKHA2	0.16647	42.8067	Undefined	0.501242	39.0005	51.2727	0.674561	39.2906	34.0001
201411_s_at	PLEKHB2	0.0287407	Undefined	27.2032	0.151343	Undefined	29.1336	0.372453	33.804	51.2743
221538_s_at	PLXNA1	0.0809	Undefined	33.5681	0.908636	55.3809	39.267	0.395332	28.8801	39.6002
233177_s_at	PNKD	0.373414	Undefined	39.004	0.198447	45.2723	29.1335	0.495308	17	39.6007
219510_at	POLQ	0.275178	39.6004	24.5001	0.572657	39.6002	45.2695	0.413085	34.0092	39.6012
209302_at	POLR2H	0.469763	Undefined	42.8073	0.728244	49.4434	Undefined	0.494704	45.291	Undefined
205720_at	POMC	0.837167	29.1347	55.4056	0.142391	33.8031	Undefined	0.0555095	31.1344	Undefined
221649_s_at	PPAN	0.82825	29.1415	24.5001	0.460312	39.6003	24.1339	0.87196	45.2766	22.5047
229027_at	PPM1A	0.185491	39.0077	24.5036	0.185042	39.2667	27.2006	0.543488	39.2707	39.6128
37384_at	PPM1F	0.381034	39.0134	49.4336	0.297646	39.0067	55.369	0.405907	39.6116	Undefined
239855_at	PPM1L	0.654662	39.0184	33.5667	0.122892	24.501	39.6022	0.195601	22.5	Undefined
217841_s_at	PPME1	0.029527	Undefined	28.3689	0.138049	Undefined	39.2696	0.696683	Undefined	33.8006
202166_s_at	PPP1R2	0.112095	49.438	22.5796	0.642465	39.0011	51.2745	0.844153	39.613	33.8017
201979_s_at	PPP5C	0.0120544	Undefined	27.203	0.126446	Undefined	33.8002	0.839529	39.6096	33.8004
204086_at	PRAME	0.412671	55.3937	29.1335	0.734254	39.6004	45.2679	0.61694	28.87	33.8017
201494_at	PRCP	0.104012	Undefined	19.8452	0.296867	42.8032	31.9049	0.254225	28.8667	51.2761
203056_s_at	PRDM2	0.030278	29.1344	Undefined	0.269078	31.1342	45.2705	0.268068	34.0016	28.1042
239011_at	PRKCE	0.475764	55.453	24.5	0.338353	51.297	39.0058	0.869249	51.2873	Undefined
209678_s_at	PRKCI	0.674514	49.4524	39.0049	0.327312	39.6053	Undefined	0.313379	31.1377	Undefined
200707_at	PRKCSH	0.00379608	Undefined	27.2032	0.943752	39.6002	45.2692	0.386447	33.8039	45.2774
206445_s_at	PRMT1	0.0149899	Undefined	27.2044	0.140257	Undefined	33.8013	0.294679	Undefined	33.8012
201300_s_at	PRNP	0.119266	42.8048	21.3333	0.814356	42.8038	51.2727	0.155699	28.8852	51.2719
204447_at	ProSAPiP1	0.14727	24.3408	Undefined	0.574455	51.277	55.3698	0.834257	39.2723	33.8031
219127_at	PRR15L	0.908883	27.2033	33.8	0.238868	Undefined	39.005	0.0756509	Undefined	28.1119
211373_s_at	PSEN2	0.872157	33.8002	49.4886	0.616939	39.269	39.6003	0.601184	39.2781	39.607
201267_s_at	PSMC3	0.00053325	Undefined	29.14	0.0915544	Undefined	34	0.979228	39.6052	39.2773
208777_s_at	PSMD11	0.0335872	Undefined	28.368	0.913851	49.4348	55.3674	0.0375214	34.0182	Undefined
200830_at	PSMD2	0.0530425	49.4424	27.2021	0.645859	Undefined	51.2747	0.385013	45.2918	Undefined
212219_at	PSME4	0.112422	Undefined	28.368	0.652533	Undefined	39.2695	0.952975	45.2778	33.8019
204748_at	PTGS2	0.122981	Undefined	29.1333	0.0391565	Undefined	31.9019	0.15653	Undefined	28.8749
218045_x_at	PTMS	0.592637	55.4019	33.5667	0.611853	34.0002	45.2677	0.412517	33.8065	45.269
211320_s_at	PTPRU	0.374403	Undefined	33.8003	0.368358	45.2753	33.8001	0.0799067	Undefined	28.8678
203554_x_at	PTTG1	0.199317	55.3742	33.808	0.382572	49.4429	31.9005	0.764719	51.2797	Undefined
226720_at	PWWP2A	0.837653	49.4475	39.6103	0.658622	39.6048	33.8077	0.738955	39.6102	33.8047
219178_at	QTRTD1	0.537707	42.8008	33.8037	0.958024	42.8025	45.2694	0.706721	Undefined	51.2689
222981_s_at	RAB10	0.0362185	49.4405	19.8338	0.982627	49.4385	51.276	0.580237	34.0055	Undefined
221014_s_at	RAB33B	0.224057	33.5708	55.3703	0.219802	31.9033	51.2675	0.480016	22.5	33.8004
225620_at	RAB35	0.208315	49.4363	33.8096	0.861811	49.4372	51.2736	0.343122	33.8216	Undefined
222077_s_at	RACGAP1	0.0678495	Undefined	28.3673	0.670885	49.4419	34.0001	0.863446	Undefined	Undefined
238670_at	RAD18	0.289318	55.407	22.5667	0.240616	51.2762	28.3675	0.737242	51.3035	39.2698
204146_at	RAD51AP1	0.262202	49.453	29.1349	0.823648	49.4395	39.6033	0.871118	39.2705	33.8005
209965_s_at	RAD51L3	0.727163	39.0094	33.5704	0.919388	39.0052	39.6057	0.145658	28.1016	Undefined
219494_at	RAD54B	0.611018	24.3333	28.3679	0.803233	39.2683	33.8007	0.182398	34.0012	Undefined
202483_s_at	RANBP1	0.00028166	Undefined	19.1699	0.294563	55.3729	39.2708	0.696173	39.609	33.8021
238622_at	RAP2B	0.587442	39.6008	33.8074	0.768952	49.441	39.2694	0.564748	45.2779	31.1333
203097_s_at	RAPGEF2	0.445056	33.8018	29.1333	0.769073	33.8014	39.6005	0.0598014	17	45.2695
1552482_at	RAPH1	0.855884	28.3723	39.0095	0.247561	Undefined	39.6009	0.00519972	Undefined	34.0061
212104_s_at	RBM9	0.970653	29.1346	24.5002	0.802917	33.8013	39.6	0.982199	31.1356	45.2726
203423_at	RBP1	0.630315	29.134	33.5729	0.433294	Undefined	33.5671	0.712531	Undefined	51.2806
218117_at	RBX1	0.240228	Undefined	24.3392	0.55935	39.002	39.2688	0.701602	34.0008	39.2719
242998_at	RDH12	0.254327	29.1378	Undefined	0.635512	34	45.2692	0.538412	Undefined	45.2735
205091_x_at	RECQL	0.0130564	Undefined	29.1418	0.657047	45.2678	39.6002	0.566758	45.2752	39.2747
205205_at	RELB	0.00023857	Undefined	12.4683	0.0612961	42.8026	28.1042	0.421622	31.9088	51.2816
1053_at	RFC2	0.203451	42.8005	29.1378	0.644354	42.8015	33.8024	0.408305	34.0059	Undefined
204023_at	RFC4	0.240104	49.4422	29.1341	0.803912	49.4337	Undefined	0.365604	39.2798	Undefined
220334_at	RGS17	0.914599	49.446	29.1333	0.190074	49.4374	28.3668	0.00478447	Undefined	21.0057
1569303_s_at	RGS20	0.330719	55.3755	39.6125	0.410049	49.4366	Undefined	0.0864912	23.6333	Undefined
202129_s_at	RIOK3	0.0146056	Undefined	29.1347	0.933823	42.8022	34.0002	0.140878	23.6333	51.2983
203022_at	RNASEH2A	0.0199612	Undefined	27.2033	0.917807	39.6016	39.6041	0.862778	39.2769	31.1415
201780_s_at	RNF13	0.402138	42.8025	39.011	0.508472	42.8003	Undefined	0.19892	14.467	51.2733
224750_at	RNF185	0.433801	49.4379	29.1354	0.581895	Undefined	39.2672	0.749549	28.8701	33.805
219739_at	RNF186	0.186845	39.6121	Undefined	0.965375	39.6005	39.0035	0.276424	51.2891	23.6418
218286_s_at	RNF7	0.464946	39.6	24.3335	0.804909	39.6003	39.6001	0.890152	45.2812	33.8004
204208_at	RNGTT	0.0323669	Undefined	29.1347	0.120676	Undefined	33.8011	0.63752	Undefined	51.2858
234243_at	RPF1	0.0122829	19.8347	Undefined	0.916763	39.2687	42.801	0.10884	39.2679	22.5
221614_s_at	RPH3AL	0.533418	39.6065	49.4389	0.46796	39.6001	39.0008	0.743585	39.2683	34.0109
200022_at	RPL18	0.0418094	Undefined	27.2069	0.0226551	Undefined	28.1004	0.639836	Undefined	Undefined
200003_s_at	RPL28	0.0793884	42.8107	24.135	0.0752367	Undefined	28.1004	0.601377	Undefined	39.2707
200674_s_at	RPL32	0.45926	33.5829	55.4075	0.403943	33.5682	51.2722	0.81382	34.0043	51.301
213687_s_at	RPL35A	0.239719	Undefined	39.6264	0.719189	42.8017	39.2689	0.791972	39.6066	33.8011
210115_at	RPL39L	0.212741	39.6002	24.5001	0.498073	Undefined	42.8024	0.657656	34.0005	51.3035
200089_s_at	RPL4	0.286526	49.4559	27.2033	0.64969	42.8027	33.8013	0.892052	39.6086	33.8039
200819_s_at	RPS15	0.429364	42.8146	39.0202	0.559337	34.0002	51.2677	0.208606	33.8039	Undefined
212578_x_at	RPS17	0.244776	49.4396	29.1373	0.869714	49.4378	Undefined	0.278256	31.1347	Undefined
213414_s_at	RPS19	0.0547104	49.4369	27.2035	0.363546	49.4362	33.8021	0.733125	34.0038	51.2925
1555878_at	RPS24	0.5216	39.6011	24.3336	0.760838	39.2669	28.3669	0.373333	31.9029	Undefined
200017_at	RPS27A	0.158447	Undefined	39.0252	0.828001	39.6005	39.6054	0.322589	34.0016	Undefined
1553510_s_at	RQCD1	0.264812	Undefined	28.368	0.420627	45.2698	Undefined	0.578309	39.6108	Undefined
230695_s_at	RSPH9	0.210917	33.8137	33.5675	0.288384	33.8015	33.5704	0.0487934	31.1333	Undefined
1555501_s_at	RSRC1	0.0785798	Undefined	28.3699	0.416289	49.4397	39.268	0.152366	Undefined	31.9016
218243_at	RUFY1	0.0866918	Undefined	24.1349	0.149573	45.2679	33.5692	0.754831	21	39.6005
236859_at	RUNX2	0.460153	39.0056	24.1333	0.343297	34.0001	39.2679	0.847152	34.0002	45.2762
1559946_s_at	RUVBL2	0.385306	39.0032	27.2027	0.206695	51.2741	29.1335	0.278886	51.2767	28.8667
202853_s_at	RYK	0.119663	Undefined	28.369	0.716581	42.8018	33.8001	0.571273	45.2685	33.8019
230464_at	S1PR5	0.279173	28.3712	Undefined	0.497974	33.8	51.2769	0.552759	45.2793	Undefined
217946_s_at	SAE1	0.082385	Undefined	29.1351	0.0866567	Undefined	33.8029	0.521876	Undefined	31.1333
225650_at	SAMD1	0.233075	39.6071	24.3336	0.82875	39.0034	31.9004	0.897844	34.0011	45.2722
218737_at	SBNO1	0.443345	Undefined	33.8065	0.499029	49.4372	33.8047	0.922374	39.2963	33.8045
230378_at	SCGB3A1	0.593641	33.801	55.3858	0.0980152	31.1341	55.3696	0.0095877	28.8806	Undefined
204030_s_at	SCHIP1	0.62149	Undefined	42.8083	0.309569	29.1338	51.2697	0.679402	34.0025	51.2837
203453_at	SCNN1A	0.242603	Undefined	29.1348	0.182364	Undefined	28.3669	0.999027	Undefined	45.2757
238017_at	SDR16C5	0.242312	42.8123	24.3336	0.0390715	Undefined	34.0024	0.393249	Undefined	34.0069
215641_at	SEC24D	0.288779	39.6065	Undefined	0.893783	55.3702	Undefined	0.738445	Undefined	45.2686
214433_s_at	SELENBP1	0.188738	24.5021	49.4395	0.532397	39.6002	45.2696	0.399635	Undefined	45.2753
210124_x_at	SEMA4F	0.910203	33.5725	39.6006	0.757306	45.2679	51.2752	0.958712	45.2696	Undefined
222523_at	SENP2	0.0501009	Undefined	28.37	0.6777	Undefined	51.2727	0.513347	45.2792	Undefined
57703_at	SENP5	0.00983901	Undefined	22.5685	0.884255	49.438	39.6003	0.465703	34.0011	31.1394
224928_at	SETD7	0.501703	42.8033	49.4481	0.888839	39.6037	39.6002	0.332066	39.6321	Undefined
220200_s_at	SETD8	0.511707	39.013	28.3667	0.856561	39.0023	45.2683	0.204609	33.8297	Undefined
200687_s_at	SF3B3	0.0894679	Undefined	22.5685	0.453089	Undefined	45.2693	0.619436	39.2747	Undefined
212177_at	SFRS18	0.0766429	24.5003	Undefined	0.489502	39.2704	39.6007	0.888834	39.2732	39.6067
244056_at	SFTA2	0.392441	33.5678	24.3334	0.801862	33.8013	42.802	0.71415	39.2676	51.2695
214199_at	SFTPD	0.668991	33.8004	49.4468	0.531342	31.9021	45.269	0.816322	39.6118	45.272
244780_at	SGPP2	0.727245	42.8212	29.1377	0.923689	42.8034	39.0005	0.142442	33.8045	Undefined
207351_s_at	SH2D2A	0.810307	39.6002	27.203	0.759516	39.601	39.601	0.718474	31.9	39.6083
213633_at	SH3BP1	0.693053	55.4141	39.6088	0.84737	51.2741	45.2678	0.853433	39.601	45.2676
201851_at	SH3GL1	0.128281	42.801	28.3674	0.361488	45.2686	31.9002	0.580769	45.2983	39.6003
205637_s_at	SH3GL3	0.0314808	22.5681	Undefined	0.061365	29.1334	Undefined	0.994961	51.2827	45.2702
219493_at	SHCBP1	0.0827301	Undefined	27.2061	0.677946	39.601	33.8012	0.578276	22.5108	34.0005
202276_at	SHFM1	0.0654873	Undefined	33.5712	0.942318	42.8023	39.6015	0.139098	34.0059	Undefined
214437_s_at	SHMT2	0.00877153	Undefined	24.5004	0.456237	49.4397	33.8017	0.716761	39.2718	31.1416
210135_s_at	SHOX2	0.20972	49.4508	24.5	0.403591	49.4352	33.8011	0.841247	Undefined	51.2923
209339_at	SIAH2	0.0806906	Undefined	24.5003	0.285923	39.6008	51.2676	0.720234	34.0068	Undefined
39705_at	SIN3B	0.311527	27.2056	42.8057	0.802894	39.6002	49.4377	0.383119	Undefined	51.2802
218878_s_at	SIRT1	0.71343	42.8073	28.3686	0.917914	39.0035	33.8013	0.978906	39.274	45.2947
203625_x_at	SKP2	0.94782	49.4511	42.8145	0.5868	39.6003	45.2688	0.630638	39.2717	33.8025
208916_at	SLC1A5	0.0581244	Undefined	27.2015	0.610386	49.4483	31.9	0.91637	45.2732	39.2674
206097_at	SLC22A18AS	0.0910332	21.334	49.4414	0.187413	33.82	45.2692	0.294593	23.6371	45.2715
207088_s_at	SLC25A11	0.109494	Undefined	33.8071	0.680563	42.804	55.3692	0.726951	34.0018	33.8012
221020_s_at	SLC25A32	0.0618354	42.8036	24.1383	0.74947	39.6001	39.2719	0.179833	34.0027	51.2725
214821_at	SLC25A4	0.122881	28.3689	49.4458	0.244638	28.3667	39.6	0.527206	51.3159	Undefined
212890_at	SLC38A10	0.952103	33.5785	39.6	0.69683	34.0001	49.4363	0.852854	33.804	39.2735
219215_s_at	SLC39A4	0.548763	33.5667	33.8035	0.718623	45.2702	42.8014	0.926936	Undefined	Undefined
205597_at	SLC44A4	0.657384	42.8016	33.8	0.818465	34.0001	33.8019	0.622179	34.0001	Undefined
227791_at	SLC9A9	0.417643	33.8097	55.3805	0.0574631	28.3668	Undefined	0.0426302	28.1013	Undefined
211480_s_at	SLCO1A2	0.570339	24.5035	39.0042	0.984958	45.2712	49.4387	0.645957	39.6001	33.8141
201664_at	SMC4	0.891279	24.1371	42.8056	0.649458	33.5695	42.8022	0.773854	45.2806	33.8001
221516_s_at	SMCR7L	0.519939	39.0022	24.5002	0.536806	39.0028	Undefined	0.392099	34.008	Undefined
233759_s_at	SMEK2	0.0477412	Undefined	29.1345	0.571931	39.0003	51.2742	0.11077	39.2763	Undefined
219695_at	SMPD3	0.413775	33.567	42.8061	0.454257	39.6031	Undefined	0.81728	39.611	34
208821_at	SNRPB	0.117337	49.443	24.136	0.674793	49.4445	Undefined	0.250333	33.801	Undefined
202690_s_at	SNRPD1	0.0242482	Undefined	27.2032	0.423484	55.3697	33.802	0.752764	51.2733	39.6074
200826_at	SNRPD2	0.00192362	Undefined	24.1348	0.0511973	Undefined	31.9	0.20704	Undefined	28.8667
1559545_at	SNRPN	0.731138	55.4224	49.442	0.651689	51.2747	39.6004	0.850345	33.8008	39.6067
208608_s_at	SNTB1	0.00764378	Undefined	24.5054	0.116708	Undefined	33.569	0.31805	39.2728	Undefined
1555388_s_at	SNX25	0.265004	Undefined	39.0042	0.737575	39.6057	49.4376	0.250129	33.8027	Undefined
204288_s_at	SORBS2	0.533481	21.3361	39.6003	0.995962	39.271	39.6006	0.704648	33.8034	39.6133
212780_at	SOS1	0.251184	Undefined	33.8047	0.573114	39.2668	51.2707	0.159214	23.6367	Undefined
228038_at	SOX2	0.606408	33.8	Undefined	0.188778	34.0002	51.2668	0.0718673	33.801	Undefined
221057_at	SPATA1	0.893466	39.009	29.1333	0.170245	Undefined	29.1334	0.457661	Undefined	39.6007
231178_at	SPATA4	0.510245	33.5788	33.8042	0.912144	49.4352	39.004	0.73304	51.2779	34.0003
213441_x_at	SPDEF	0.879826	39.0027	24.1342	0.402232	45.2734	27.2019	0.981291	31.1359	28.1046
216980_s_at	SPN	0.594974	29.1338	24.5	0.701392	45.2744	39.0035	0.845572	39.6072	39.2707
214478_at	SPP2	0.0523658	20.3009	42.8077	0.772449	39.0043	33.5686	0.52885	Undefined	31.9014
226342_at	SPTBN1	0.189969	42.8004	29.1341	0.258116	49.4398	33.8002	0.755374	Undefined	39.2787
201248_s_at	SREBF2	0.535887	33.5671	33.8028	0.802533	39.6018	51.2712	0.606057	34.0109	39.2675
208920_at	SRI	0.166509	20.3023	49.4368	0.126792	21	49.4414	0.252156	21.015	Undefined
218140_x_at	SRPRB	0.0555607	42.8062	24.1356	0.694611	42.8017	33.801	0.156932	23.6356	39.2686
202293_at	STAG1	0.125031	Undefined	28.3732	0.49353	39.0036	39.2687	0.977603	39.6082	39.2727
204548_at	STAR	0.466887	39.6168	42.8001	0.217253	28.3667	Undefined	0.8893	45.2809	34.0001
234005_x_at	STK36	0.4891	Undefined	29.1339	0.0419344	Undefined	33.8026	0.236098	Undefined	31.9021
200870_at	STRAP	0.012243	Undefined	22.5675	0.888659	55.3729	51.2736	0.309751	39.6004	Undefined
212111_at	STX12	0.888892	33.5668	39.6001	0.208311	Undefined	45.2736	0.578559	Undefined	39.2773
1552618_at	STX6	0.0590793	Undefined	33.5703	0.665481	45.2678	39.2695	0.63322	45.2856	51.2778
244404_at	STXBP4	0.712083	42.8023	49.4364	0.657004	42.803	31.9	0.194266	39.6017	31.155
217834_s_at	SYNCRIP	0.00745335	Undefined	27.2021	0.0928364	49.4346	31.1337	0.83177	45.291	51.2942
210613_s_at	SYNGR1	0.21506	39.0151	Undefined	0.268448	34.0008	39.2668	0.648023	34.0108	33.8
206524_at	T	0.481464	24.5038	39.0161	0.62266	33.8065	45.2694	0.795996	34.0001	45.2704
1554690_a_at	TACC1	0.872904	42.8321	39.6004	0.40186	28.8668	51.2688	0.552194	17	45.2769
206451_at	TBCCD1	0.541411	Undefined	42.8245	0.769822	39.0019	39.6002	0.629344	45.2868	51.2778
222634_s_at	TBL1XR1	0.768584	42.8134	28.3689	0.257122	33.5718	51.2717	0.408836	34.0038	Undefined
212931_at	TCF20	0.15291	28.3776	42.8028	0.492049	34.0004	39.6001	0.630403	34.0032	33.8
215260_s_at	TCF3	0.918672	Undefined	39.0065	0.762942	29.1341	39.0078	0.602504	34.0011	Undefined
228606_at	TCTEX1D2	0.934939	33.8088	49.4445	0.439985	33.5678	39.6002	0.587917	34.0046	Undefined
41037_at	TEAD4	0.144114	49.4475	24.136	0.369221	49.4382	33.8022	0.789892	34	51.2925
210323_at	TEKT2	0.373136	27.2069	49.4511	0.427501	39.0051	49.4407	0.562218	45.2717	39.6138
223867_at	TEKT3	0.136131	49.4353	24.5	0.368955	51.2705	34.0003	0.840524	45.2712	39.2723
204623_at	TFF3	0.066957	22.5709	Undefined	0.367332	33.8033	Undefined	0.972446	51.2964	Undefined
217839_at	TFG	0.00022716	Undefined	11.6	0.104942	Undefined	33.8009	0.784794	Undefined	51.2858
207332_s_at	TFRC	0.00252528	Undefined	19.1687	0.932783	42.8018	51.2674	0.503763	39.6108	33.8
203235_at	THOP1	0.542891	39.6059	27.2009	0.563707	39.6062	49.4371	0.032057	34.0143	Undefined
228716_at	THRB	0.546499	28.3685	49.4624	0.707245	Undefined	51.2693	0.467158	Undefined	51.2825
206555_s_at	THUMPD1	0.11567	Undefined	29.1339	0.218861	Undefined	34.0001	0.89711	45.2835	34.0001
1552522_at	TIGD4	0.0826605	24.1429	49.4391	0.460135	Undefined	34	0.035596	Undefined	34.0018
219258_at	TIPIN	0.0645382	42.8014	27.2056	0.757038	42.8026	39.6046	0.830527	31.9063	33.8021
213412_at	TJP3	0.834553	27.206	29.1333	0.713409	39.6	39.6005	0.537873	39.6005	28.1048
204872_at	TLE4	0.504685	33.5685	55.4004	0.142454	33.5692	Undefined	0.149019	28.8685	Undefined
232763_at	TLN1	0.833822	49.4498	39.0015	0.563228	39.6002	39.6001	0.126917	Undefined	34.0075
224413_s_at	TM2D2	0.0432403	42.8007	28.368	0.56527	45.2677	33.8	0.605265	31.9124	39.6053
209937_at	TM4SF4	0.573929	39.0356	39.605	0.521571	51.2672	39.6005	0.183734	Undefined	34
236430_at	TMED6	0.0376326	24.5008	55.3789	0.396588	34.0001	55.3702	0.621809	33.8034	39.6213
228624_at	TMEM144	0.708994	24.5001	27.2028	0.991434	39.269	39.6002	0.630938	45.2751	31.1338
1557137_at	TMEM17	0.557799	39.0044	27.2	0.706597	33.5674	39.2725	0.257448	34.0133	Undefined
226589_at	TMEM192	0.251468	33.5794	55.4093	0.819487	45.2675	39	0.577847	Undefined	34.0002
235037_at	TMEM41A	0.468008	Undefined	33.5695	0.990329	45.2714	39.2672	0.541009	39.6042	Undefined
230323_s_at	TMEM45B	0.88873	42.8106	33.8	0.200451	Undefined	33.8028	0.309636	Undefined	31.9043
230822_at	TMEM61	0.512459	42.8279	24.5	0.91559	33.8007	33.8	0.558695	33.8019	39.6004
1552892_at	TNFRSF13C	0.886902	33.8068	33.5667	0.702698	39.2668	34.0003	0.118897	Undefined	31.1375
225766_s_at	TNPO1	0.00087106	Undefined	24.1406	0.0592141	Undefined	31.1352	0.82285	Undefined	33.802
221507_at	TNPO2	0.122036	Undefined	28.3667	0.702725	Undefined	39.6018	0.518948	31.1365	39.6077
204485_s_at	TOM1L1	0.957772	24.5004	39.0051	0.545505	34.0003	39.6002	0.0864085	34.0104	Undefined
217960_s_at	TOMM22	0.00385959	Undefined	24.3408	0.428929	Undefined	39.6002	0.71248	39.6065	39.2719
201512_s_at	TOMM70A	0.00499363	Undefined	19.1687	0.208541	Undefined	39.2696	0.886684	34.0042	39.2717
201291_s_at	TOP2A	0.638702	49.4369	42.8119	0.919784	39.602	33.8021	0.921617	31.1447	31.9062
202633_at	TOPBP1	0.769822	39.6006	28.3679	0.613817	39.6001	51.2731	0.372953	39.2707	Undefined
209863_s_at	TP63	0.440102	49.4701	24.5	0.684786	49.4337	Undefined	0.472666	33.8035	Undefined
213011_s_at	TPI1	0.0212011	Undefined	22.5677	0.26103	Undefined	31.1339	0.791944	Undefined	Undefined
212481_s_at	TPM4	0.0259601	Undefined	22.5702	0.630063	55.3774	39.2721	0.0265784	17	Undefined
229764_at	TPRG1	0.732569	33.8048	42.8015	0.348835	33.8001	51.2674	0.151776	23.6333	Undefined
200893_at	TRA2B	0.889169	39.0068	55.4262	0.350766	34.0003	39.6001	0.509878	28.1008	33.8004
214248_s_at	TRIM2	0.82046	Undefined	39.0063	0.728439	39.2716	51.2725	0.762718	39.6004	Undefined
221897_at	TRIM52	0.127013	24.1364	55.3945	0.24797	24.5004	55.3779	0.496752	23.6333	34.0001
236020_s_at	TRUB1	0.00059945	24.3338	Undefined	0.0160391	29.134	Undefined	0.767523	31.1333	39.6032
1557073_s_at	TTBK2	0.655575	55.4628	39.0042	0.72421	39.6027	51.2779	0.0337248	31.1344	Undefined
205652_s_at	TTLL1	0.245248	29.1356	49.4401	0.888596	39.2674	45.2685	0.24402	Undefined	39.6067
230924_at	TTLL6	0.133269	33.5682	Undefined	0.61656	39.2671	42.8069	0.866294	39.6035	31.9024
207490_at	TUBA4B	0.339064	33.8011	24.3336	0.708278	33.802	39.003	0.184182	31.9022	Undefined
211337_s_at	TUBGCP4	0.00709999	Undefined	12.4667	0.681624	55.3723	51.2774	0.206282	34.0037	Undefined
214007_s_at	TWF1	0.0211778	Undefined	11.6011	0.718902	42.801	39.6003	0.0915787	31.1356	Undefined
209078_s_at	TXN2	0.0894553	42.803	27.2005	0.991437	39.6002	45.2703	0.797809	39.606	33.8
222578_s_at	UBA5	0.051272	49.4409	24.1352	0.989926	49.4387	51.2749	0.319274	45.2748	31.1333
222601_at	UBA6	0.0435432	39.6006	22.5677	0.110435	Undefined	33.8016	0.46036	51.2991	45.2755
227413_at	UBLCP1	0.0124165	42.8017	24.14	0.117045	Undefined	34	0.807384	45.2691	Undefined
217100_s_at	UBXN7	0.695945	29.1344	33.8001	0.170492	39.6157	Undefined	0.0531197	31.1375	Undefined
225655_at	UHRF1	0.0293345	Undefined	27.2019	0.446668	Undefined	39.6039	0.746196	39.272	33.8006
202706_s_at	UMPS	0.126652	Undefined	24.5007	0.620651	Undefined	39.2692	0.832436	45.2825	51.2858
202233_s_at	UQCRH	0.151725	39.6016	24.3461	0.449516	49.4347	33.8032	0.453315	Undefined	33.8002
223118_s_at	USP47	0.0980082	42.8342	28.3684	0.735216	33.8013	33.5676	0.951533	39.6213	39.268
216775_at	USP53	0.379247	27.2033	33.8058	0.0550849	51.2668	29.1339	0.00277352	Undefined	17
206219_s_at	VAV1	0.467817	42.8049	24.5024	0.515701	42.8004	39.6046	0.47892	Undefined	34.0002
209553_at	VPS8	0.483794	42.8066	28.3674	0.730181	42.8021	39.6001	0.362032	45.2826	Undefined
229369_at	VSIG2	0.018521	20.301	Undefined	0.306754	31.9026	45.2679	0.600172	39.278	34.0091
227814_at	WDR53	0.572861	39.0083	33.5746	0.430413	55.3774	33.8011	0.805072	51.2824	33.8024
242162_at	WDR69	0.701184	24.5031	24.1333	0.665333	39.273	42.8063	0.842593	22.5	31.1365
235071_at	WDR92	0.116469	Undefined	27.2035	0.831391	42.8017	49.4407	0.0934189	23.6333	Undefined
219060_at	WDYHV1	0.0226611	Undefined	24.3335	0.685661	49.4406	39.267	0.19027	39.6098	Undefined
202908_at	WFS1	0.654219	33.8022	39.0095	0.636116	42.807	39.6009	0.957129	Undefined	45.2698
208775_at	XPO1	0.0335035	Undefined	29.1359	0.846982	Undefined	51.27	0.791366	34.0125	33.8034
221203_s_at	YEATS2	0.836241	49.449	42.8181	0.149559	34	Undefined	0.416249	34.0068	Undefined
205787_x_at	ZC3H11A	0.522962	27.2046	39.0003	0.367858	31.1339	Undefined	0.776146	33.8067	39.6063
226088_at	ZDHHC12	0.300573	Undefined	27.2013	0.446758	39.6002	51.2691	0.149947	23.6348	Undefined
229923_at	ZDHHC21	0.972113	49.4536	42.8045	0.15018	Undefined	39.001	0.499094	39.2711	23.6367
207757_at	ZFP2	0.00982978	21.3361	Undefined	0.658355	31.9001	42.8037	0.176538	39.2672	34.0133
241793_at	ZMYND17	0.445125	33.5695	28.3677	0.555723	49.437	27.2003	0.0287929	Undefined	22.5041
203319_s_at	ZNF148	0.507618	42.8167	39.0252	0.244296	28.3688	45.2699	0.397809	23.6389	31.9
206314_at	ZNF167	0.263382	27.2027	Undefined	0.735279	34	33.8002	0.307953	51.2934	31.1365
200829_x_at	ZNF207	0.0539365	Undefined	24.3335	0.640159	45.2681	Undefined	0.180579	22.5108	33.8004
216034_at	ZNF280A	0.173029	21.3371	33.8036	0.8556	39.6002	33.8009	0.120782	Undefined	34.0004
213760_s_at	ZNF330	0.347243	55.4018	39.0117	0.699495	28.8667	39.6006	0.192031	28.1	39.6001
229551_x_at	ZNF367	0.242337	39.601	27.2028	0.278091	39.0026	51.2688	0.0681322	33.82	Undefined
233712_at	ZNF44	0.0510739	24.3372	Undefined	0.535662	51.2668	39.0001	0.0503796	Undefined	31.1376
232117_at	ZNF471	0.162991	Undefined	22.5678	0.0182858	Undefined	33.5701	0.0227384	Undefined	22.5
238454_at	ZNF540	0.0249261	28.3737	Undefined	0.158492	31.1342	42.8004	0.812794	33.8131	34.0004
220709_at	ZNF556	0.391932	55.4511	24.5	0.727667	39.6013	45.2694	0.80068	39.61	Undefined
222623_s_at	ZNF639	0.0997789	Undefined	27.2032	0.176776	34.0001	Undefined	0.171289	34.0123	Undefined
219849_at	ZNF671	0.865579	39.6174	39.0161	0.737148	29.1333	39.2668	0.502566	39.6147	Undefined
222760_at	ZNF703	0.512795	39.6002	Undefined	0.0854088	39.0021	Undefined	0.0597872	28.8901	Undefined
218349_s_at	ZWILCH	0.0139319	Undefined	27.2032	0.701739	42.8008	39.2678	0.443436	34.0125	51.2743
